# Supplementary material for: Cytokine response during non-cerebral and cerebral malaria: evidence of a failure to control inflammation as a cause of death in African adults
Source: PeerJ. 2016 May 2;4:e1965. doi: 10.7717/peerj.1965 (PMC4860323; doi:10.7717/peerj.1965)
Supplement: Supplemental Information 3 [file peerj-04-1965-s004.xlsx]

## Sheet: Crosstab CT-NCM
Crosstab analyses on proportion of individuals with high levels of biomarker: analytes that significantly differ (test = 1) are shown in bold in the Benjamini-Hochberg table
Case Processing Summary
	Cases									Benjamini-Hochberg adjustment
	Valid		Missing		Total					P	i	q	m	crit	test
	N	Percent	N	Percent	N	Percent				1	23	0.05	23	0.05	0
Malaria status * EGF/Global Median	35	1	0	0	35	1				1	22	0.05	23	0.047826	0
Malaria status * Eotaxin/Global Mean	35	1	0	0	35	1				0.733	21	0.05	23	0.045652	0
Malaria status * G-CSF/Global Median	35	1	0	0	35	1				0.733	20	0.05	23	0.043478	0
Malaria status * GM-CSF/Global Median	35	1	0	0	35	1				0.289	19	0.05	23	0.041304	0
Malaria status * IFNa2/Global Median	35	1	0	0	35	1				0.289	18	0.05	23	0.03913	0
Malaria status * IFNg/Global Median	35	1	0	0	35	1				0.289	17	0.05	23	0.036957	0
Malaria status * IL-12p40/Global Median	35	1	0	0	35	1				0.176	16	0.05	23	0.034783	0
Malaria status * IL-12p70/Global Median	35	1	0	0	35	1				0.176	15	0.05	23	0.032609	0
Malaria status * IL10/Global Median	35	1	0	0	35	1				0.086	14	0.05	23	0.030435	0
Malaria status * IL-15/Global Median	35	1	0	0	35	1				0.075	13	0.05	23	0.028261	0
Malaria status * IL-17A/Global Median	35	1	0	0	35	1				0.041	12	0.05	23	0.026087	0
Malaria status * IL-1RA/Global Median	35	1	0	0	35	1				0.035	11	0.05	23	0.023913	0
Malaria status * IL-1a/Global Median	35	1	0	0	35	1				0.027	10	0.05	23	0.021739	0
Malaria status * IL-1b/Global Median	35	1	0	0	35	1			IL-8	0.018	9	0.05	23	0.019565	1
Malaria status * IL-5/Global Median	35	1	0	0	35	1			IL-12p70	0.018	8	0.05	23	0.017391	1
Malaria status * IL-6/Global Median	35	1	0	0	35	1			Eotaxin	0.018	7	0.05	23	0.015217	1
Malaria status * IL-7/Global Median	35	1	0	0	35	1			IL-15	0.007	6	0.05	23	0.013043	1
Malaria status * IL-8/Global Median	35	1	0	0	35	1			IL-1a	0.005	5	0.05	23	0.01087	1
Malaria status * IP-10/Global Median	35	1	0	0	35	1			IL-6	0.001	4	0.05	23	0.008696	1
Malaria status * MCP-1/Global Median	35	1	0	0	35	1			IL-10	0	3	0.05	23	0.006522	1
Malaria status * MIP-1a/Global Median	35	1	0	0	35	1			TNFa	0	2	0.05	23	0.004348	1
Malaria status * MIP-1b/Global Median	35	1	0	0	35	1			IP-10	0	1	0.05	23	0.002174	1
Malaria status * TNFa/Global Median	35	1	0	0	35	1
Malaria status * VEGF/Global Median	35	1	0	0	35	1
Malaria status * EGF/Global Median
Crosstab
			EGF/Global Median		Total
			Low	High
Malaria status	Control	Count	8	10	18
		% within Malaria status	0.444444	0.555556	1
	Non-Cerebral Malaria	Count	8	9	17
		% within Malaria status	0.470588	0.529412	1
Total		Count	16	19	35
		% within Malaria status	0.457143	0.542857	1
Chi-Square Testsd
	Value	df	Asymp. Sig. (2-sided)	Exact Sig. (2-sided)	Exact Sig. (1-sided)	Point Probability
Pearson Chi-Square	.024a	1	0.876682	1	0.572782
Continuity Correctionb	0	1	1
Likelihood Ratio	0.0240806	1	0.87668	1	0.572782
Fisher's Exact Test				1	0.572782
Linear-by-Linear Association	.023c	1	0.878443	1	0.572782	0.262014
N of Valid Cases	35
a. 0 cells (.0%) have expected count less than 5. The minimum expected count is 7.77.
b. Computed only for a 2x2 table
c. The standardized statistic is -.153.
d. For 2x2 crosstabulation, exact results are provided instead of Monte Carlo results.
Malaria status * Eotaxin/Global Mean
Crosstab
			Eotaxin/Global Mean		Total
			Low	High
Malaria status	Control	Count	6	12	18
		% within Malaria status	0.333333	0.666667	1
	Non-Cerebral Malaria	Count	13	4	17
		% within Malaria status	0.764706	0.235294	1
Total		Count	19	16	35
		% within Malaria status	0.542857	0.457143	1
Chi-Square Testsd
	Value	df	Asymp. Sig. (2-sided)	Exact Sig. (2-sided)	Exact Sig. (1-sided)	Point Probability
Pearson Chi-Square	6.556a	1	0.0104547	0.0175921	0.0124236
Continuity Correctionb	4.93269	1	0.0263532
Likelihood Ratio	6.79812	1	0.0091254	0.0175921	0.0124236
Fisher's Exact Test				0.0175921	0.0124236
Linear-by-Linear Association	6.368c	1	0.0116169	0.0175921	0.0124236	0.0108825
N of Valid Cases	35
a. 0 cells (.0%) have expected count less than 5. The minimum expected count is 7.77.
b. Computed only for a 2x2 table
c. The standardized statistic is -2.524.
d. For 2x2 crosstabulation, exact results are provided instead of Monte Carlo results.
Malaria status * G-CSF/Global Median
Crosstab
			G-CSF/Global Median		Total
			1	2
Malaria status	Control	Count	16	2	18
		% within Malaria status	0.888889	0.111111	1
	Non-Cerebral Malaria	Count	9	8	17
		% within Malaria status	0.529412	0.470588	1
Total		Count	25	10	35
		% within Malaria status	0.714286	0.285714	1
Chi-Square Testsd
	Value	df	Asymp. Sig. (2-sided)	Exact Sig. (2-sided)	Exact Sig. (1-sided)	Point Probability
Pearson Chi-Square	5.536a	1	0.0186297	0.0274909	0.0227501
Continuity Correctionb	3.91462	1	0.0478677
Likelihood Ratio	5.81277	1	0.0159102	0.0274909	0.0227501
Fisher's Exact Test				0.0274909	0.0227501
Linear-by-Linear Association	5.378c	1	0.0203948	0.0274909	0.0227501	0.0202606
N of Valid Cases	35
a. 1 cells (25.0%) have expected count less than 5. The minimum expected count is 4.86.
b. Computed only for a 2x2 table
c. The standardized statistic is 2.319.
d. For 2x2 crosstabulation, exact results are provided instead of Monte Carlo results.
Malaria status * GM-CSF/Global Median
Crosstab
			GM-CSF/Global Median		Total
			1	2
Malaria status	Control	Count	14	4	18
		% within Malaria status	0.777778	0.222222	1
	Non-Cerebral Malaria	Count	10	7	17
		% within Malaria status	0.588235	0.411765	1
Total		Count	24	11	35
		% within Malaria status	0.685714	0.314286	1
Chi-Square Testsd
	Value	df	Asymp. Sig. (2-sided)	Exact Sig. (2-sided)	Exact Sig. (1-sided)	Point Probability
Pearson Chi-Square	1.457a	1	0.227334	0.288988	0.199963
Continuity Correctionb	0.710645	1	0.39923
Likelihood Ratio	1.46985	1	0.225369	0.288988	0.199963
Fisher's Exact Test				0.288988	0.199963
Linear-by-Linear Association	1.416c	1	0.234092	0.288988	0.199963	0.142635
N of Valid Cases	35
a. 0 cells (.0%) have expected count less than 5. The minimum expected count is 5.34.
b. Computed only for a 2x2 table
c. The standardized statistic is 1.190.
d. For 2x2 crosstabulation, exact results are provided instead of Monte Carlo results.
Malaria status * IFNa2/Global Median
Crosstab
			IFNa2/Global Median		Total
			1	2
Malaria status	Control	Count	13	5	18
		% within Malaria status	0.722222	0.277778	1
	Non-Cerebral Malaria	Count	8	9	17
		% within Malaria status	0.470588	0.529412	1
Total		Count	21	14	35
		% within Malaria status	0.6	0.4	1
Chi-Square Testsd
	Value	df	Asymp. Sig. (2-sided)	Exact Sig. (2-sided)	Exact Sig. (1-sided)	Point Probability
Pearson Chi-Square	2.307a	1	0.128822	0.175583	0.120212
Continuity Correctionb	1.37731	1	0.240559
Likelihood Ratio	2.33235	1	0.126711	0.175583	0.120212
Fisher's Exact Test				0.175583	0.120212
Linear-by-Linear Association	2.241c	1	0.134417	0.175583	0.120212	0.0897809
N of Valid Cases	35
a. 0 cells (.0%) have expected count less than 5. The minimum expected count is 6.80.
b. Computed only for a 2x2 table
c. The standardized statistic is 1.497.
d. For 2x2 crosstabulation, exact results are provided instead of Monte Carlo results.
Malaria status * IFNg/Global Median
Crosstab
			IFNg/Global Median		Total
			1	2
Malaria status	Control	Count	14	4	18
		% within Malaria status	0.777778	0.222222	1
	Non-Cerebral Malaria	Count	7	10	17
		% within Malaria status	0.411765	0.588235	1
Total		Count	21	14	35
		% within Malaria status	0.6	0.4	1
Chi-Square Testsd
	Value	df	Asymp. Sig. (2-sided)	Exact Sig. (2-sided)	Exact Sig. (1-sided)	Point Probability
Pearson Chi-Square	4.880a	1	0.0271669	0.0409118	0.0304316
Continuity Correctionb	3.47426	1	0.0623304
Likelihood Ratio	5.00658	1	0.0252511	0.0409118	0.0304316
Fisher's Exact Test				0.0409118	0.0304316
Linear-by-Linear Association	4.741c	1	0.0294564	0.0409118	0.0304316	0.0256517
N of Valid Cases	35
a. 0 cells (.0%) have expected count less than 5. The minimum expected count is 6.80.
b. Computed only for a 2x2 table
c. The standardized statistic is 2.177.
d. For 2x2 crosstabulation, exact results are provided instead of Monte Carlo results.
Malaria status * IL-12p40/Global Median
Crosstab
			IL-12p40/Global Median		Total
			1	2
Malaria status	Control	Count	17	1	18
		% within Malaria status	0.944444	0.0555556	1
	Non-Cerebral Malaria	Count	16	1	17
		% within Malaria status	0.941176	0.0588235	1
Total		Count	33	2	35
		% within Malaria status	0.942857	0.0571429	1
Chi-Square Testsd
	Value	df	Asymp. Sig. (2-sided)	Exact Sig. (2-sided)	Exact Sig. (1-sided)	Point Probability
Pearson Chi-Square	.002a	1	0.966794	1	0.742857
Continuity Correctionb	0	1	1
Likelihood Ratio	0.00173235	1	0.9668	1	0.742857
Fisher's Exact Test				1	0.742857
Linear-by-Linear Association	.002c	1	0.967272	1	0.742857	0.514286
N of Valid Cases	35
a. 2 cells (50.0%) have expected count less than 5. The minimum expected count is .97.
b. Computed only for a 2x2 table
c. The standardized statistic is .041.
d. For 2x2 crosstabulation, exact results are provided instead of Monte Carlo results.
Malaria status * IL-12p70/Global Median
Crosstab
			IL-12p70/Global Median		Total
			1	2
Malaria status	Control	Count	14	4	18
		% within Malaria status	0.777778	0.222222	1
	Non-Cerebral Malaria	Count	6	11	17
		% within Malaria status	0.352941	0.647059	1
Total		Count	20	15	35
		% within Malaria status	0.571429	0.428571	1
Chi-Square Testsd
	Value	df	Asymp. Sig. (2-sided)	Exact Sig. (2-sided)	Exact Sig. (1-sided)	Point Probability
Pearson Chi-Square	6.443a	1	0.0111368	0.0175921	0.0133304
Continuity Correctionb	4.82537	1	0.0280439
Likelihood Ratio	6.6597	1	0.00986175	0.0175921	0.0133304
Fisher's Exact Test				0.0175921	0.0133304
Linear-by-Linear Association	6.259c	1	0.0123546	0.0175921	0.0133304	0.0116599
N of Valid Cases	35
a. 0 cells (.0%) have expected count less than 5. The minimum expected count is 7.29.
b. Computed only for a 2x2 table
c. The standardized statistic is 2.502.
d. For 2x2 crosstabulation, exact results are provided instead of Monte Carlo results.
Malaria status * IL10/Global Median
Crosstab
			IL10/Global Median		Total
			1	2
Malaria status	Control	Count	18	0	18
		% within Malaria status	1	0	1
	Non-Cerebral Malaria	Count	8	9	17
		% within Malaria status	0.470588	0.529412	1
Total		Count	26	9	35
		% within Malaria status	0.742857	0.257143	1
Chi-Square Testsd
	Value	df	Asymp. Sig. (2-sided)	Exact Sig. (2-sided)	Exact Sig. (1-sided)	Point Probability
Pearson Chi-Square	12.828a	1	0.000341461	0.000344298	0.000344298
Continuity Correctionb	10.2063	1	0.00139965
Likelihood Ratio	16.3952	1	5.14165e-05	0.000344298	0.000344298
Fisher's Exact Test				0.000344298	0.000344298
Linear-by-Linear Association	12.462c	1	0.000415418	0.000344298	0.000344298	0.000344298
N of Valid Cases	35
a. 2 cells (50.0%) have expected count less than 5. The minimum expected count is 4.37.
b. Computed only for a 2x2 table
c. The standardized statistic is 3.530.
d. For 2x2 crosstabulation, exact results are provided instead of Monte Carlo results.
Malaria status * IL-15/Global Median
Crosstab
			IL-15/Global Median		Total
			1	2
Malaria status	Control	Count	17	1	18
		% within Malaria status	0.944444	0.0555556	1
	Non-Cerebral Malaria	Count	9	8	17
		% within Malaria status	0.529412	0.470588	1
Total		Count	26	9	35
		% within Malaria status	0.742857	0.257143	1
Chi-Square Testsd
	Value	df	Asymp. Sig. (2-sided)	Exact Sig. (2-sided)	Exact Sig. (1-sided)	Point Probability
Pearson Chi-Square	7.884a	1	0.00498783	0.00723026	0.00654166
Continuity Correctionb	5.86083	1	0.0154815
Likelihood Ratio	8.67103	1	0.00323309	0.00723026	0.00654166
Fisher's Exact Test				0.00723026	0.00654166
Linear-by-Linear Association	7.659c	1	0.00565025	0.00723026	0.00654166	0.00619736
N of Valid Cases	35
a. 2 cells (50.0%) have expected count less than 5. The minimum expected count is 4.37.
b. Computed only for a 2x2 table
c. The standardized statistic is 2.767.
d. For 2x2 crosstabulation, exact results are provided instead of Monte Carlo results.
Malaria status * IL-17A/Global Median
Crosstab
			IL-17A/Global Median		Total
			1	2
Malaria status	Control	Count	13	5	18
		% within Malaria status	0.722222	0.277778	1
	Non-Cerebral Malaria	Count	8	9	17
		% within Malaria status	0.470588	0.529412	1
Total		Count	21	14	35
		% within Malaria status	0.6	0.4	1
Chi-Square Testsd
	Value	df	Asymp. Sig. (2-sided)	Exact Sig. (2-sided)	Exact Sig. (1-sided)	Point Probability
Pearson Chi-Square	2.307a	1	0.128822	0.175583	0.120212
Continuity Correctionb	1.37731	1	0.240559
Likelihood Ratio	2.33235	1	0.126711	0.175583	0.120212
Fisher's Exact Test				0.175583	0.120212
Linear-by-Linear Association	2.241c	1	0.134417	0.175583	0.120212	0.0897809
N of Valid Cases	35
a. 0 cells (.0%) have expected count less than 5. The minimum expected count is 6.80.
b. Computed only for a 2x2 table
c. The standardized statistic is 1.497.
d. For 2x2 crosstabulation, exact results are provided instead of Monte Carlo results.
Malaria status * IL-1RA/Global Median
Crosstab
			IL-1RA/Global Median		Total
			1	2
Malaria status	Control	Count	14	4	18
		% within Malaria status	0.777778	0.222222	1
	Non-Cerebral Malaria	Count	10	7	17
		% within Malaria status	0.588235	0.411765	1
Total		Count	24	11	35
		% within Malaria status	0.685714	0.314286	1
Chi-Square Testsd
	Value	df	Asymp. Sig. (2-sided)	Exact Sig. (2-sided)	Exact Sig. (1-sided)	Point Probability
Pearson Chi-Square	1.457a	1	0.227334	0.288988	0.199963
Continuity Correctionb	0.710645	1	0.39923
Likelihood Ratio	1.46985	1	0.225369	0.288988	0.199963
Fisher's Exact Test				0.288988	0.199963
Linear-by-Linear Association	1.416c	1	0.234092	0.288988	0.199963	0.142635
N of Valid Cases	35
a. 0 cells (.0%) have expected count less than 5. The minimum expected count is 5.34.
b. Computed only for a 2x2 table
c. The standardized statistic is 1.190.
d. For 2x2 crosstabulation, exact results are provided instead of Monte Carlo results.
Malaria status * IL-1a/Global Median
Crosstab
			IL-1a/Global Median		Total
			1	2
Malaria status	Control	Count	16	2	18
		% within Malaria status	0.888889	0.111111	1
	Non-Cerebral Malaria	Count	7	10	17
		% within Malaria status	0.411765	0.588235	1
Total		Count	23	12	35
		% within Malaria status	0.657143	0.342857	1
Chi-Square Testsd
	Value	df	Asymp. Sig. (2-sided)	Exact Sig. (2-sided)	Exact Sig. (1-sided)	Point Probability
Pearson Chi-Square	8.834a	1	0.00295716	0.00451083	0.00384025
Continuity Correctionb	6.84296	1	0.00889914
Likelihood Ratio	9.41111	1	0.00215675	0.00451083	0.00384025
Fisher's Exact Test				0.00451083	0.00384025
Linear-by-Linear Association	8.581c	1	0.00339629	0.00451083	0.00384025	0.00356587
N of Valid Cases	35
a. 0 cells (.0%) have expected count less than 5. The minimum expected count is 5.83.
b. Computed only for a 2x2 table
c. The standardized statistic is 2.929.
d. For 2x2 crosstabulation, exact results are provided instead of Monte Carlo results.
Malaria status * IL-1b/Global Median
Crosstab
			IL-1b/Global Median		Total
			1	2
Malaria status	Control	Count	12	6	18
		% within Malaria status	0.666667	0.333333	1
	Non-Cerebral Malaria	Count	10	7	17
		% within Malaria status	0.588235	0.411765	1
Total		Count	22	13	35
		% within Malaria status	0.628571	0.371429	1
Chi-Square Testsd
	Value	df	Asymp. Sig. (2-sided)	Exact Sig. (2-sided)	Exact Sig. (1-sided)	Point Probability
Pearson Chi-Square	.230a	1	0.631259	0.733222	0.448127
Continuity Correctionb	0.0168969	1	0.896576
Likelihood Ratio	0.230493	1	0.631158	0.733222	0.448127
Fisher's Exact Test				0.733222	0.448127
Linear-by-Linear Association	.224c	1	0.636178	0.733222	0.448127	0.244546
N of Valid Cases	35
a. 0 cells (.0%) have expected count less than 5. The minimum expected count is 6.31.
b. Computed only for a 2x2 table
c. The standardized statistic is .473.
d. For 2x2 crosstabulation, exact results are provided instead of Monte Carlo results.
Malaria status * IL-5/Global Median
Crosstab
			IL-5/Global Median		Total
			1	2
Malaria status	Control	Count	14	4	18
		% within Malaria status	0.777778	0.222222	1
	Non-Cerebral Malaria	Count	10	7	17
		% within Malaria status	0.588235	0.411765	1
Total		Count	24	11	35
		% within Malaria status	0.685714	0.314286	1
Chi-Square Testsd
	Value	df	Asymp. Sig. (2-sided)	Exact Sig. (2-sided)	Exact Sig. (1-sided)	Point Probability
Pearson Chi-Square	1.457a	1	0.227334	0.288988	0.199963
Continuity Correctionb	0.710645	1	0.39923
Likelihood Ratio	1.46985	1	0.225369	0.288988	0.199963
Fisher's Exact Test				0.288988	0.199963
Linear-by-Linear Association	1.416c	1	0.234092	0.288988	0.199963	0.142635
N of Valid Cases	35
a. 0 cells (.0%) have expected count less than 5. The minimum expected count is 5.34.
b. Computed only for a 2x2 table
c. The standardized statistic is 1.190.
d. For 2x2 crosstabulation, exact results are provided instead of Monte Carlo results.
Malaria status * IL-6/Global Median
Crosstab
			IL-6/Global Median		Total
			1	2
Malaria status	Control	Count	18	0	18
		% within Malaria status	1	0	1
	Non-Cerebral Malaria	Count	9	8	17
		% within Malaria status	0.529412	0.470588	1
Total		Count	27	8	35
		% within Malaria status	0.771429	0.228571	1
Chi-Square Testsd
	Value	df	Asymp. Sig. (2-sided)	Exact Sig. (2-sided)	Exact Sig. (1-sided)	Point Probability
Pearson Chi-Square	10.980a	1	0.000920809	0.00103289	0.00103289
Continuity Correctionb	8.47372	1	0.00360315
Likelihood Ratio	14.12	1	0.000171514	0.00103289	0.00103289
Fisher's Exact Test				0.00103289	0.00103289
Linear-by-Linear Association	10.667c	1	0.00109084	0.00103289	0.00103289	0.00103289
N of Valid Cases	35
a. 2 cells (50.0%) have expected count less than 5. The minimum expected count is 3.89.
b. Computed only for a 2x2 table
c. The standardized statistic is 3.266.
d. For 2x2 crosstabulation, exact results are provided instead of Monte Carlo results.
Malaria status * IL-7/Global Median
Crosstab
			IL-7/Global Median		Total
			1	2
Malaria status	Control	Count	12	6	18
		% within Malaria status	0.666667	0.333333	1
	Non-Cerebral Malaria	Count	10	7	17
		% within Malaria status	0.588235	0.411765	1
Total		Count	22	13	35
		% within Malaria status	0.628571	0.371429	1
Chi-Square Testsd
	Value	df	Asymp. Sig. (2-sided)	Exact Sig. (2-sided)	Exact Sig. (1-sided)	Point Probability
Pearson Chi-Square	.230a	1	0.631259	0.733222	0.448127
Continuity Correctionb	0.0168969	1	0.896576
Likelihood Ratio	0.230493	1	0.631158	0.733222	0.448127
Fisher's Exact Test				0.733222	0.448127
Linear-by-Linear Association	.224c	1	0.636178	0.733222	0.448127	0.244546
N of Valid Cases	35
a. 0 cells (.0%) have expected count less than 5. The minimum expected count is 6.31.
b. Computed only for a 2x2 table
c. The standardized statistic is .473.
d. For 2x2 crosstabulation, exact results are provided instead of Monte Carlo results.
Malaria status * IL-8/Global Median
Crosstab
			IL-8/Global Median		Total
			1	2
Malaria status	Control	Count	17	1	18
		% within Malaria status	0.944444	0.0555556	1
	Non-Cerebral Malaria	Count	10	7	17
		% within Malaria status	0.588235	0.411765	1
Total		Count	27	8	35
		% within Malaria status	0.771429	0.228571	1
Chi-Square Testsd
	Value	df	Asymp. Sig. (2-sided)	Exact Sig. (2-sided)	Exact Sig. (1-sided)	Point Probability
Pearson Chi-Square	6.291a	1	0.0121327	0.0177658	0.0159066
Continuity Correctionb	4.43338	1	0.0352426
Likelihood Ratio	6.86917	1	0.00876954	0.0177658	0.0159066
Fisher's Exact Test				0.0177658	0.0159066
Linear-by-Linear Association	6.112c	1	0.0134296	0.0177658	0.0159066	0.0148737
N of Valid Cases	35
a. 2 cells (50.0%) have expected count less than 5. The minimum expected count is 3.89.
b. Computed only for a 2x2 table
c. The standardized statistic is 2.472.
d. For 2x2 crosstabulation, exact results are provided instead of Monte Carlo results.
Malaria status * IP-10/Global Median
Crosstab
			IP-10/Global Median		Total
			1	2
Malaria status	Control	Count	18	0	18
		% within Malaria status	1	0	1
	Non-Cerebral Malaria	Count	4	13	17
		% within Malaria status	0.235294	0.764706	1
Total		Count	22	13	35
		% within Malaria status	0.628571	0.371429	1
Chi-Square Testsd
	Value	df	Asymp. Sig. (2-sided)	Exact Sig. (2-sided)	Exact Sig. (1-sided)	Point Probability
Pearson Chi-Square	21.898a	1	2.87474e-06	1.6121e-06	1.6121e-06
Continuity Correctionb	18.7455	1	1.49378e-05
Likelihood Ratio	27.6296	1	1.46913e-07	1.6121e-06	1.6121e-06
Fisher's Exact Test				1.6121e-06	1.6121e-06
Linear-by-Linear Association	21.273c	1	3.98359e-06	1.6121e-06	1.6121e-06	1.6121e-06
N of Valid Cases	35
a. 0 cells (.0%) have expected count less than 5. The minimum expected count is 6.31.
b. Computed only for a 2x2 table
c. The standardized statistic is 4.612.
d. For 2x2 crosstabulation, exact results are provided instead of Monte Carlo results.
Malaria status * MCP-1/Global Median
Crosstab
			MCP-1/Global Median		Total
			1	2
Malaria status	Control	Count	15	3	18
		% within Malaria status	0.833333	0.166667	1
	Non-Cerebral Malaria	Count	9	8	17
		% within Malaria status	0.529412	0.470588	1
Total		Count	24	11	35
		% within Malaria status	0.685714	0.314286	1
Chi-Square Testsd
	Value	df	Asymp. Sig. (2-sided)	Exact Sig. (2-sided)	Exact Sig. (1-sided)	Point Probability
Pearson Chi-Square	3.747a	1	0.0528956	0.0750358	0.0573282
Continuity Correctionb	2.46966	1	0.116063
Likelihood Ratio	3.84573	1	0.0498727	0.0750358	0.0573282
Fisher's Exact Test				0.0750358	0.0573282
Linear-by-Linear Association	3.640c	1	0.0564018	0.0750358	0.0573282	0.0475449
N of Valid Cases	35
a. 0 cells (.0%) have expected count less than 5. The minimum expected count is 5.34.
b. Computed only for a 2x2 table
c. The standardized statistic is 1.908.
d. For 2x2 crosstabulation, exact results are provided instead of Monte Carlo results.
Malaria status * MIP-1a/Global Median
Crosstab
			MIP-1a/Global Median		Total
			1	2
Malaria status	Control	Count	14	4	18
		% within Malaria status	0.777778	0.222222	1
	Non-Cerebral Malaria	Count	8	9	17
		% within Malaria status	0.470588	0.529412	1
Total		Count	22	13	35
		% within Malaria status	0.628571	0.371429	1
Chi-Square Testsd
	Value	df	Asymp. Sig. (2-sided)	Exact Sig. (2-sided)	Exact Sig. (1-sided)	Point Probability
Pearson Chi-Square	3.534a	1	0.0601315	0.0858023	0.0624962
Continuity Correctionb	2.34047	1	0.126051
Likelihood Ratio	3.60224	1	0.0577017	0.0858023	0.0624962
Fisher's Exact Test				0.0858023	0.0624962
Linear-by-Linear Association	3.433c	1	0.0639141	0.0858023	0.0624962	0.0503872
N of Valid Cases	35
a. 0 cells (.0%) have expected count less than 5. The minimum expected count is 6.31.
b. Computed only for a 2x2 table
c. The standardized statistic is 1.853.
d. For 2x2 crosstabulation, exact results are provided instead of Monte Carlo results.
Malaria status * MIP-1b/Global Median
Crosstab
			MIP-1b/Global Median		Total
			1	2
Malaria status	Control	Count	15	3	18
		% within Malaria status	0.833333	0.166667	1
	Non-Cerebral Malaria	Count	8	9	17
		% within Malaria status	0.470588	0.529412	1
Total		Count	23	12	35
		% within Malaria status	0.657143	0.342857	1
Chi-Square Testsd
	Value	df	Asymp. Sig. (2-sided)	Exact Sig. (2-sided)	Exact Sig. (1-sided)	Point Probability
Pearson Chi-Square	5.106a	1	0.0238428	0.035415	0.0276127
Continuity Correctionb	3.62294	1	0.0569882
Likelihood Ratio	5.27552	1	0.0216273	0.035415	0.0276127
Fisher's Exact Test				0.035415	0.0276127
Linear-by-Linear Association	4.960c	1	0.025938	0.035415	0.0276127	0.0237724
N of Valid Cases	35
a. 0 cells (.0%) have expected count less than 5. The minimum expected count is 5.83.
b. Computed only for a 2x2 table
c. The standardized statistic is 2.227.
d. For 2x2 crosstabulation, exact results are provided instead of Monte Carlo results.
Malaria status * TNFa/Global Median
Crosstab
			TNFa/Global Median		Total
			1	2
Malaria status	Control	Count	18	0	18
		% within Malaria status	1	0	1
	Non-Cerebral Malaria	Count	7	10	17
		% within Malaria status	0.411765	0.588235	1
Total		Count	25	10	35
		% within Malaria status	0.714286	0.285714	1
Chi-Square Testsd
	Value	df	Asymp. Sig. (2-sided)	Exact Sig. (2-sided)	Exact Sig. (1-sided)	Point Probability
Pearson Chi-Square	14.824a	1	0.000118053	0.000105938	0.000105938
Continuity Correctionb	12.0813	1	0.000509303
Likelihood Ratio	18.8441	1	1.41852e-05	0.000105938	0.000105938
Fisher's Exact Test				0.000105938	0.000105938
Linear-by-Linear Association	14.400c	1	0.000147802	0.000105938	0.000105938	0.000105938
N of Valid Cases	35
a. 1 cells (25.0%) have expected count less than 5. The minimum expected count is 4.86.
b. Computed only for a 2x2 table
c. The standardized statistic is 3.795.
d. For 2x2 crosstabulation, exact results are provided instead of Monte Carlo results.
Malaria status * VEGF/Global Median
Crosstab
			VEGF/Global Median		Total
			1	2
Malaria status	Control	Count	12	6	18
		% within Malaria status	0.666667	0.333333	1
	Non-Cerebral Malaria	Count	12	5	17
		% within Malaria status	0.705882	0.294118	1
Total		Count	24	11	35
		% within Malaria status	0.685714	0.314286	1
Chi-Square Testsd
	Value	df	Asymp. Sig. (2-sided)	Exact Sig. (2-sided)	Exact Sig. (1-sided)	Point Probability
Pearson Chi-Square	.062a	1	0.80276	1	0.545888
Continuity Correctionb	0	1	1
Likelihood Ratio	0.0624594	1	0.80265	1	0.545888
Fisher's Exact Test				1	0.545888
Linear-by-Linear Association	.061c	1	0.805541	1	0.545888	0.275328
N of Valid Cases	35
a. 0 cells (.0%) have expected count less than 5. The minimum expected count is 5.34.
b. Computed only for a 2x2 table
c. The standardized statistic is -.246.
d. For 2x2 crosstabulation, exact results are provided instead of Monte Carlo results.

## Sheet: Crosstab CT-CM
Crosstab analyses on proportion of individuals with high levels of biomarker: analytes that significantly differ (test = 1) are shown in bold in the Benjamini-Hochberg table
Case Processing Summary
	Cases
	Valid		Missing		Total					Benjamini-Hochberg adjustment
	N	Percent	N	Percent	N	Percent				P	i	q	m	crit	test
Malaria status * EGF/Global Median	45	1	0	0	45	1				0.64	24	0.05	24	0.05	0
Malaria status * Eotaxin/Global Mean	45	1	0	0	45	1				0.55	23	0.05	24	0.047917	0
Malaria status * G-CSF/Global Median	45	1	0	0	45	1				0.543	22	0.05	24	0.045833	0
Malaria status * GM-CSF/Global Median	45	1	0	0	45	1				0.371	21	0.05	24	0.04375	0
Malaria status * IFNa2/Global Median	45	1	0	0	45	1				0.359	20	0.05	24	0.041667	0
Malaria status * IFNg/Global Median	45	1	0	0	45	1				0.141	19	0.05	24	0.039583	0
Malaria status * IL-12p40/Global Median	45	1	0	0	45	1				0.125	18	0.05	24	0.0375	0
Malaria status * IL-12p70/Global Median	45	1	0	0	45	1				0.065	17	0.05	24	0.035417	0
Malaria status * IL10/Global Median	45	1	0	0	45	1				0.037	16	0.05	24	0.033333	0
Malaria status * IL-15/Global Median	45	1	0	0	45	1				0.035	15	0.05	24	0.03125	0
Malaria status * IL-17A/Global Median	45	1	0	0	45	1				0.033	14	0.05	24	0.029167	0
Malaria status * IL-1RA/Global Median	45	1	0	0	45	1			MIP-1a	0.006	13	0.05	24	0.027083	1
Malaria status * IL-1a/Global Median	45	1	0	0	45	1			IL-1RA	0.002	12	0.05	24	0.025	1
Malaria status * IL-1b/Global Median	45	1	0	0	45	1			GM-CSF	0.002	11	0.05	24	0.022917	1
Malaria status * IL-5/Global Median	45	1	0	0	45	1			MIP-1b	0.001	10	0.05	24	0.020833	1
Malaria status * IL-6/Global Median	45	1	0	0	45	1			G-CSF	0	9	0.05	24	0.01875	1
Malaria status * IL-7/Global Median	45	1	0	0	45	1			IL-10	0	8	0.05	24	0.016667	1
Malaria status * IL-8/Global Median	45	1	0	0	45	1			IL-15	0	7	0.05	24	0.014583	1
Malaria status * IP-10/Global Median	45	1	0	0	45	1			IL-1a	0	6	0.05	24	0.0125	1
Malaria status * MCP-1/Global Median	45	1	0	0	45	1			IL-6	0	5	0.05	24	0.010417	1
Malaria status * MIP-1a/Global Median	45	1	0	0	45	1			IL-8	0	4	0.05	24	0.008333	1
Malaria status * MIP-1b/Global Median	45	1	0	0	45	1			IP-10	0	3	0.05	24	0.00625	1
Malaria status * TNFa/Global Median	45	1	0	0	45	1			MCP-1	0	2	0.05	24	0.004167	1
Malaria status * VEGF/Global Median	45	1	0	0	45	1			TNFa	0	1	0.05	24	0.002083	1
Malaria status * EGF/Global Median
Crosstab
			EGF/Global Median		Total
			Low	High
Malaria status	Control	Count	8	10	18
		% within Malaria status	0.444444	0.555556	1
	Cerebral Malaria	Count	15	12	27
		% within Malaria status	0.555556	0.444444	1
Total		Count	23	22	45
		% within Malaria status	0.511111	0.488889	1
Chi-Square Testsd
	Value	df	Asymp. Sig. (2-sided)	Exact Sig. (2-sided)	Exact Sig. (1-sided)	Point Probability
Pearson Chi-Square	.534a	1	0.465099	0.549897	0.335203
Continuity Correctionb	0.181571	1	0.670026
Likelihood Ratio	0.53448	1	0.464729	0.549897	0.335203
Fisher's Exact Test				0.549897	0.335203
Linear-by-Linear Association	.522c	1	0.470101	0.549897	0.335203	0.184779
N of Valid Cases	45
a. 0 cells (.0%) have expected count less than 5. The minimum expected count is 8.80.
b. Computed only for a 2x2 table
c. The standardized statistic is -.722.
d. For 2x2 crosstabulation, exact results are provided instead of Monte Carlo results.
Malaria status * Eotaxin/Global Mean
Crosstab
			Eotaxin/Global Mean		Total
			Low	High
Malaria status	Control	Count	6	12	18
		% within Malaria status	0.333333	0.666667	1
	Cerebral Malaria	Count	12	15	27
		% within Malaria status	0.444444	0.555556	1
Total		Count	18	27	45
		% within Malaria status	0.4	0.6	1
Chi-Square Testsd
	Value	df	Asymp. Sig. (2-sided)	Exact Sig. (2-sided)	Exact Sig. (1-sided)	Point Probability
Pearson Chi-Square	.556a	1	0.456057	0.54305	0.333524
Continuity Correctionb	0.189043	1	0.663714
Likelihood Ratio	0.560615	1	0.454013	0.54305	0.333524
Fisher's Exact Test				0.54305	0.333524
Linear-by-Linear Association	.543c	1	0.461105	0.54305	0.333524	0.188074
N of Valid Cases	45
a. 0 cells (.0%) have expected count less than 5. The minimum expected count is 7.20.
b. Computed only for a 2x2 table
c. The standardized statistic is -.737.
d. For 2x2 crosstabulation, exact results are provided instead of Monte Carlo results.
Malaria status * G-CSF/Global Median
Crosstab
			G-CSF/Global Median		Total
			1	2
Malaria status	Control	Count	16	2	18
		% within Malaria status	0.888889	0.111111	1
	Cerebral Malaria	Count	6	21	27
		% within Malaria status	0.222222	0.777778	1
Total		Count	22	23	45
		% within Malaria status	0.488889	0.511111	1
Chi-Square Testsd
	Value	df	Asymp. Sig. (2-sided)	Exact Sig. (2-sided)	Exact Sig. (1-sided)	Point Probability
Pearson Chi-Square	19.209a	1	1.1713e-05	1.26725e-05	1.13586e-05
Continuity Correctionb	16.6341	1	4.53277e-05
Likelihood Ratio	21.1989	1	4.13995e-06	1.26725e-05	1.13586e-05
Fisher's Exact Test				1.26725e-05	1.13586e-05
Linear-by-Linear Association	18.783c	1	1.46497e-05	1.26725e-05	1.13586e-05	1.10014e-05
N of Valid Cases	45
a. 0 cells (.0%) have expected count less than 5. The minimum expected count is 8.80.
b. Computed only for a 2x2 table
c. The standardized statistic is 4.334.
d. For 2x2 crosstabulation, exact results are provided instead of Monte Carlo results.
Malaria status * GM-CSF/Global Median
Crosstab
			GM-CSF/Global Median		Total
			1	2
Malaria status	Control	Count	14	4	18
		% within Malaria status	0.777778	0.222222	1
	Cerebral Malaria	Count	8	19	27
		% within Malaria status	0.296296	0.703704	1
Total		Count	22	23	45
		% within Malaria status	0.488889	0.511111	1
Chi-Square Testsd
	Value	df	Asymp. Sig. (2-sided)	Exact Sig. (2-sided)	Exact Sig. (1-sided)	Point Probability
Pearson Chi-Square	10.020a	1	0.00154869	0.00231196	0.00183759
Continuity Correctionb	8.18552	1	0.0042226
Likelihood Ratio	10.4762	1	0.00120925	0.00231196	0.00183759
Fisher's Exact Test				0.00231196	0.00183759
Linear-by-Linear Association	9.797c	1	0.00174787	0.00231196	0.00183759	0.00165021
N of Valid Cases	45
a. 0 cells (.0%) have expected count less than 5. The minimum expected count is 8.80.
b. Computed only for a 2x2 table
c. The standardized statistic is 3.130.
d. For 2x2 crosstabulation, exact results are provided instead of Monte Carlo results.
Malaria status * IFNa2/Global Median
Crosstab
			IFNa2/Global Median		Total
			1	2
Malaria status	Control	Count	13	5	18
		% within Malaria status	0.722222	0.277778	1
	Cerebral Malaria	Count	10	17	27
		% within Malaria status	0.37037	0.62963	1
Total		Count	23	22	45
		% within Malaria status	0.511111	0.488889	1
Chi-Square Testsd
	Value	df	Asymp. Sig. (2-sided)	Exact Sig. (2-sided)	Exact Sig. (1-sided)	Point Probability
Pearson Chi-Square	5.351a	1	0.0207129	0.0331085	0.0215163
Continuity Correctionb	4.03533	1	0.0445571
Likelihood Ratio	5.49647	1	0.0190549	0.0331085	0.0215163
Fisher's Exact Test				0.0331085	0.0215163
Linear-by-Linear Association	5.232c	1	0.0221765	0.0331085	0.0215163	0.0175582
N of Valid Cases	45
a. 0 cells (.0%) have expected count less than 5. The minimum expected count is 8.80.
b. Computed only for a 2x2 table
c. The standardized statistic is 2.287.
d. For 2x2 crosstabulation, exact results are provided instead of Monte Carlo results.
Malaria status * IFNg/Global Median
Crosstab
			IFNg/Global Median		Total
			1	2
Malaria status	Control	Count	14	4	18
		% within Malaria status	0.777778	0.222222	1
	Cerebral Malaria	Count	13	14	27
		% within Malaria status	0.481481	0.518519	1
Total		Count	27	18	45
		% within Malaria status	0.6	0.4	1
Chi-Square Testsd
	Value	df	Asymp. Sig. (2-sided)	Exact Sig. (2-sided)	Exact Sig. (1-sided)	Point Probability
Pearson Chi-Square	3.951a	1	0.0468542	0.0653999	0.0452915
Continuity Correctionb	2.8125	1	0.0935325
Likelihood Ratio	4.10872	1	0.0426625	0.0653999	0.0452915
Fisher's Exact Test				0.0653999	0.0452915
Linear-by-Linear Association	3.863c	1	0.0493671	0.0653999	0.0452915	0.0357707
N of Valid Cases	45
a. 0 cells (.0%) have expected count less than 5. The minimum expected count is 7.20.
b. Computed only for a 2x2 table
c. The standardized statistic is 1.965.
d. For 2x2 crosstabulation, exact results are provided instead of Monte Carlo results.
Malaria status * IL-12p40/Global Median
Crosstab
			IL-12p40/Global Median		Total
			1	2
Malaria status	Control	Count	17	1	18
		% within Malaria status	0.944444	0.0555556	1
	Cerebral Malaria	Count	24	3	27
		% within Malaria status	0.888889	0.111111	1
Total		Count	41	4	45
		% within Malaria status	0.911111	0.0888889	1
Chi-Square Testsd
	Value	df	Asymp. Sig. (2-sided)	Exact Sig. (2-sided)	Exact Sig. (1-sided)	Point Probability
Pearson Chi-Square	.412a	1	0.521166	0.639565	0.471157
Continuity Correctionb	0.0114329	1	0.914849
Likelihood Ratio	0.435297	1	0.509401	0.639565	0.471157
Fisher's Exact Test				0.639565	0.471157
Linear-by-Linear Association	.402c	1	0.525832	0.639565	0.471157	0.353368
N of Valid Cases	45
a. 2 cells (50.0%) have expected count less than 5. The minimum expected count is 1.60.
b. Computed only for a 2x2 table
c. The standardized statistic is .634.
d. For 2x2 crosstabulation, exact results are provided instead of Monte Carlo results.
Malaria status * IL-12p70/Global Median
Crosstab
			IL-12p70/Global Median		Total
			1	2
Malaria status	Control	Count	14	4	18
		% within Malaria status	0.777778	0.222222	1
	Cerebral Malaria	Count	12	15	27
		% within Malaria status	0.444444	0.555556	1
Total		Count	26	19	45
		% within Malaria status	0.577778	0.422222	1
Chi-Square Testsd
	Value	df	Asymp. Sig. (2-sided)	Exact Sig. (2-sided)	Exact Sig. (1-sided)	Point Probability
Pearson Chi-Square	4.919a	1	0.0265625	0.0346521	0.0267437
Continuity Correctionb	3.64752	1	0.0561528
Likelihood Ratio	5.12457	1	0.0235894	0.0346521	0.0267437
Fisher's Exact Test				0.0346521	0.0267437
Linear-by-Linear Association	4.810c	1	0.0282997	0.0346521	0.0267437	0.0218157
N of Valid Cases	45
a. 0 cells (.0%) have expected count less than 5. The minimum expected count is 7.60.
b. Computed only for a 2x2 table
c. The standardized statistic is 2.193.
d. For 2x2 crosstabulation, exact results are provided instead of Monte Carlo results.
Malaria status * IL10/Global Median
Crosstab
			IL10/Global Median		Total
			1	2
Malaria status	Control	Count	18	0	18
		% within Malaria status	1	0	1
	Cerebral Malaria	Count	5	22	27
		% within Malaria status	0.185185	0.814815	1
Total		Count	23	22	45
		% within Malaria status	0.511111	0.488889	1
Chi-Square Testsd
	Value	df	Asymp. Sig. (2-sided)	Exact Sig. (2-sided)	Exact Sig. (1-sided)	Point Probability
Pearson Chi-Square	28.696a	1	8.46937e-08	2.38734e-08	1.96103e-08
Continuity Correctionb	25.5274	1	4.3614e-07
Likelihood Ratio	36.4861	1	1.53761e-09	2.38734e-08	1.96103e-08
Fisher's Exact Test				2.38734e-08	1.96103e-08
Linear-by-Linear Association	28.058c	1	1.17735e-07	2.38734e-08	1.96103e-08	1.96103e-08
N of Valid Cases	45
a. 0 cells (.0%) have expected count less than 5. The minimum expected count is 8.80.
b. Computed only for a 2x2 table
c. The standardized statistic is 5.297.
d. For 2x2 crosstabulation, exact results are provided instead of Monte Carlo results.
Malaria status * IL-15/Global Median
Crosstab
			IL-15/Global Median		Total
			1	2
Malaria status	Control	Count	17	1	18
		% within Malaria status	0.944444	0.0555556	1
	Cerebral Malaria	Count	9	18	27
		% within Malaria status	0.333333	0.666667	1
Total		Count	26	19	45
		% within Malaria status	0.577778	0.422222	1
Chi-Square Testsd
	Value	df	Asymp. Sig. (2-sided)	Exact Sig. (2-sided)	Exact Sig. (1-sided)	Point Probability
Pearson Chi-Square	16.533a	1	4.78006e-05	4.15679e-05	3.55086e-05
Continuity Correctionb	14.1232	1	0.000171216
Likelihood Ratio	19.194	1	1.18082e-05	4.15679e-05	3.55086e-05
Fisher's Exact Test				4.15679e-05	3.55086e-05
Linear-by-Linear Association	16.166c	1	5.80266e-05	4.15679e-05	3.55086e-05	3.45982e-05
N of Valid Cases	45
a. 0 cells (.0%) have expected count less than 5. The minimum expected count is 7.60.
b. Computed only for a 2x2 table
c. The standardized statistic is 4.021.
d. For 2x2 crosstabulation, exact results are provided instead of Monte Carlo results.
Malaria status * IL-17A/Global Median
Crosstab
			IL-17A/Global Median		Total
			1	2
Malaria status	Control	Count	13	5	18
		% within Malaria status	0.722222	0.277778	1
	Cerebral Malaria	Count	12	15	27
		% within Malaria status	0.444444	0.555556	1
Total		Count	25	20	45
		% within Malaria status	0.555556	0.444444	1
Chi-Square Testsd
	Value	df	Asymp. Sig. (2-sided)	Exact Sig. (2-sided)	Exact Sig. (1-sided)	Point Probability
Pearson Chi-Square	3.375a	1	0.0661926	0.124747	0.0619845
Continuity Correctionb	2.34375	1	0.125786
Likelihood Ratio	3.4603	1	0.0628591	0.0776938	0.0619845
Fisher's Exact Test				0.0776938	0.0619845
Linear-by-Linear Association	3.300c	1	0.0692799	0.124747	0.0619845	0.0469877
N of Valid Cases	45
a. 0 cells (.0%) have expected count less than 5. The minimum expected count is 8.00.
b. Computed only for a 2x2 table
c. The standardized statistic is 1.817.
d. For 2x2 crosstabulation, exact results are provided instead of Monte Carlo results.
Malaria status * IL-1RA/Global Median
Crosstab
			IL-1RA/Global Median		Total
			1	2
Malaria status	Control	Count	14	4	18
		% within Malaria status	0.777778	0.222222	1
	Cerebral Malaria	Count	8	19	27
		% within Malaria status	0.296296	0.703704	1
Total		Count	22	23	45
		% within Malaria status	0.488889	0.511111	1
Chi-Square Testsd
	Value	df	Asymp. Sig. (2-sided)	Exact Sig. (2-sided)	Exact Sig. (1-sided)	Point Probability
Pearson Chi-Square	10.020a	1	0.00154869	0.00231196	0.00183759
Continuity Correctionb	8.18552	1	0.0042226
Likelihood Ratio	10.4762	1	0.00120925	0.00231196	0.00183759
Fisher's Exact Test				0.00231196	0.00183759
Linear-by-Linear Association	9.797c	1	0.00174787	0.00231196	0.00183759	0.00165021
N of Valid Cases	45
a. 0 cells (.0%) have expected count less than 5. The minimum expected count is 8.80.
b. Computed only for a 2x2 table
c. The standardized statistic is 3.130.
d. For 2x2 crosstabulation, exact results are provided instead of Monte Carlo results.
Malaria status * IL-1a/Global Median
Crosstab
			IL-1a/Global Median		Total
			1	2
Malaria status	Control	Count	16	2	18
		% within Malaria status	0.888889	0.111111	1
	Cerebral Malaria	Count	8	19	27
		% within Malaria status	0.296296	0.703704	1
Total		Count	24	21	45
		% within Malaria status	0.533333	0.466667	1
Chi-Square Testsd
	Value	df	Asymp. Sig. (2-sided)	Exact Sig. (2-sided)	Exact Sig. (1-sided)	Point Probability
Pearson Chi-Square	15.238a	1	9.47723e-05	0.000161691	9.43255e-05
Continuity Correctionb	12.9501	1	0.000319896
Likelihood Ratio	16.8097	1	4.13216e-05	0.000161691	9.43255e-05
Fisher's Exact Test				0.000161691	9.43255e-05
Linear-by-Linear Association	14.899c	1	0.000113395	0.000161691	9.43255e-05	9.00113e-05
N of Valid Cases	45
a. 0 cells (.0%) have expected count less than 5. The minimum expected count is 8.40.
b. Computed only for a 2x2 table
c. The standardized statistic is 3.860.
d. For 2x2 crosstabulation, exact results are provided instead of Monte Carlo results.
Malaria status * IL-1b/Global Median
Crosstab
			IL-1b/Global Median		Total
			1	2
Malaria status	Control	Count	12	6	18
		% within Malaria status	0.666667	0.333333	1
	Cerebral Malaria	Count	13	14	27
		% within Malaria status	0.481481	0.518519	1
Total		Count	25	20	45
		% within Malaria status	0.555556	0.444444	1
Chi-Square Testsd
	Value	df	Asymp. Sig. (2-sided)	Exact Sig. (2-sided)	Exact Sig. (1-sided)	Point Probability
Pearson Chi-Square	1.500a	1	0.220671	0.358674	0.179454
Continuity Correctionb	0.84375	1	0.358326
Likelihood Ratio	1.51913	1	0.217751	0.242217	0.179454
Fisher's Exact Test				0.358674	0.179454
Linear-by-Linear Association	1.467c	1	0.225872	0.358674	0.179454	0.117469
N of Valid Cases	45
a. 0 cells (.0%) have expected count less than 5. The minimum expected count is 8.00.
b. Computed only for a 2x2 table
c. The standardized statistic is 1.211.
d. For 2x2 crosstabulation, exact results are provided instead of Monte Carlo results.
Malaria status * IL-5/Global Median
Crosstab
			IL-5/Global Median		Total
			1	2
Malaria status	Control	Count	14	4	18
		% within Malaria status	0.777778	0.222222	1
	Cerebral Malaria	Count	26	1	27
		% within Malaria status	0.962963	0.037037	1
Total		Count	40	5	45
		% within Malaria status	0.888889	0.111111	1
Chi-Square Testsd
	Value	df	Asymp. Sig. (2-sided)	Exact Sig. (2-sided)	Exact Sig. (1-sided)	Point Probability
Pearson Chi-Square	3.750a	1	0.0528075	0.140714	0.0746367
Continuity Correctionb	2.10938	1	0.146399
Likelihood Ratio	3.77129	1	0.0521393	0.140714	0.0746367
Fisher's Exact Test				0.140714	0.0746367
Linear-by-Linear Association	3.667c	1	0.0555111	0.140714	0.0746367	0.0676238
N of Valid Cases	45
a. 2 cells (50.0%) have expected count less than 5. The minimum expected count is 2.00.
b. Computed only for a 2x2 table
c. The standardized statistic is -1.915.
d. For 2x2 crosstabulation, exact results are provided instead of Monte Carlo results.
Malaria status * IL-6/Global Median
Crosstab
			IL-6/Global Median		Total
			1	2
Malaria status	Control	Count	18	0	18
		% within Malaria status	1	0	1
	Cerebral Malaria	Count	4	23	27
		% within Malaria status	0.148148	0.851852	1
Total		Count	22	23	45
		% within Malaria status	0.488889	0.511111	1
Chi-Square Testsd
	Value	df	Asymp. Sig. (2-sided)	Exact Sig. (2-sided)	Exact Sig. (1-sided)	Point Probability
Pearson Chi-Square	31.364a	1	2.13951e-08	4.26311e-09	4.26311e-09
Continuity Correctionb	28.0472	1	1.18393e-07
Likelihood Ratio	39.7089	1	2.94776e-10	4.26311e-09	4.26311e-09
Fisher's Exact Test				4.26311e-09	4.26311e-09
Linear-by-Linear Association	30.667c	1	3.06384e-08	4.26311e-09	4.26311e-09	4.26311e-09
N of Valid Cases	45
a. 0 cells (.0%) have expected count less than 5. The minimum expected count is 8.80.
b. Computed only for a 2x2 table
c. The standardized statistic is 5.538.
d. For 2x2 crosstabulation, exact results are provided instead of Monte Carlo results.
Malaria status * IL-7/Global Median
Crosstab
			IL-7/Global Median		Total
			1	2
Malaria status	Control	Count	12	6	18
		% within Malaria status	0.666667	0.333333	1
	Cerebral Malaria	Count	14	13	27
		% within Malaria status	0.518519	0.481481	1
Total		Count	26	19	45
		% within Malaria status	0.577778	0.422222	1
Chi-Square Testsd
	Value	df	Asymp. Sig. (2-sided)	Exact Sig. (2-sided)	Exact Sig. (1-sided)	Point Probability
Pearson Chi-Square	.972a	1	0.324267	0.370927	0.249935
Continuity Correctionb	0.459261	1	0.497969
Likelihood Ratio	0.982511	1	0.32158	0.370927	0.249935
Fisher's Exact Test				0.370927	0.249935
Linear-by-Linear Association	.950c	1	0.329702	0.370927	0.249935	0.15271
N of Valid Cases	45
a. 0 cells (.0%) have expected count less than 5. The minimum expected count is 7.60.
b. Computed only for a 2x2 table
c. The standardized statistic is .975.
d. For 2x2 crosstabulation, exact results are provided instead of Monte Carlo results.
Malaria status * IL-8/Global Median
Crosstab
			IL-8/Global Median		Total
			1	2
Malaria status	Control	Count	17	1	18
		% within Malaria status	0.944444	0.0555556	1
	Cerebral Malaria	Count	4	23	27
		% within Malaria status	0.148148	0.851852	1
Total		Count	21	24	45
		% within Malaria status	0.466667	0.533333	1
Chi-Square Testsd
	Value	df	Asymp. Sig. (2-sided)	Exact Sig. (2-sided)	Exact Sig. (1-sided)	Point Probability
Pearson Chi-Square	27.515a	1	1.5589e-07	8.4487e-08	8.4487e-08
Continuity Correctionb	24.4085	1	7.79248e-07
Likelihood Ratio	31.8069	1	1.7029e-08	1.62928e-07	8.4487e-08
Fisher's Exact Test				1.62928e-07	8.4487e-08
Linear-by-Linear Association	26.903c	1	2.13878e-07	8.4487e-08	8.4487e-08	8.37119e-08
N of Valid Cases	45
a. 0 cells (.0%) have expected count less than 5. The minimum expected count is 8.40.
b. Computed only for a 2x2 table
c. The standardized statistic is 5.187.
d. For 2x2 crosstabulation, exact results are provided instead of Monte Carlo results.
Malaria status * IP-10/Global Median
Crosstab
			IP-10/Global Median		Total
			1	2
Malaria status	Control	Count	18	0	18
		% within Malaria status	1	0	1
	Cerebral Malaria	Count	9	18	27
		% within Malaria status	0.333333	0.666667	1
Total		Count	27	18	45
		% within Malaria status	0.6	0.4	1
Chi-Square Testsd
	Value	df	Asymp. Sig. (2-sided)	Exact Sig. (2-sided)	Exact Sig. (1-sided)	Point Probability
Pearson Chi-Square	20.000a	1	7.74422e-06	4.15402e-06	2.73143e-06
Continuity Correctionb	17.3187	1	3.16066e-05
Likelihood Ratio	26.1993	1	3.07937e-07	2.76302e-06	2.73143e-06
Fisher's Exact Test				4.15402e-06	2.73143e-06
Linear-by-Linear Association	19.556c	1	9.77162e-06	4.15402e-06	2.73143e-06	2.73143e-06
N of Valid Cases	45
a. 0 cells (.0%) have expected count less than 5. The minimum expected count is 7.20.
b. Computed only for a 2x2 table
c. The standardized statistic is 4.422.
d. For 2x2 crosstabulation, exact results are provided instead of Monte Carlo results.
Malaria status * MCP-1/Global Median
Crosstab
			MCP-1/Global Median		Total
			1	2
Malaria status	Control	Count	15	3	18
		% within Malaria status	0.833333	0.166667	1
	Cerebral Malaria	Count	7	20	27
		% within Malaria status	0.259259	0.740741	1
Total		Count	22	23	45
		% within Malaria status	0.488889	0.511111	1
Chi-Square Testsd
	Value	df	Asymp. Sig. (2-sided)	Exact Sig. (2-sided)	Exact Sig. (1-sided)	Point Probability
Pearson Chi-Square	14.244a	1	0.000160566	0.000221699	0.000187381
Continuity Correctionb	12.0393	1	0.000520911
Likelihood Ratio	15.2377	1	9.4794e-05	0.000221699	0.000187381
Fisher's Exact Test				0.000221699	0.000187381
Linear-by-Linear Association	13.928c	1	0.000189995	0.000221699	0.000187381	0.000176022
N of Valid Cases	45
a. 0 cells (.0%) have expected count less than 5. The minimum expected count is 8.80.
b. Computed only for a 2x2 table
c. The standardized statistic is 3.732.
d. For 2x2 crosstabulation, exact results are provided instead of Monte Carlo results.
Malaria status * MIP-1a/Global Median
Crosstab
			MIP-1a/Global Median		Total
			1	2
Malaria status	Control	Count	14	4	18
		% within Malaria status	0.777778	0.222222	1
	Cerebral Malaria	Count	9	18	27
		% within Malaria status	0.333333	0.666667	1
Total		Count	23	22	45
		% within Malaria status	0.511111	0.488889	1
Chi-Square Testsd
	Value	df	Asymp. Sig. (2-sided)	Exact Sig. (2-sided)	Exact Sig. (1-sided)	Point Probability
Pearson Chi-Square	8.538a	1	0.00347894	0.00579573	0.00395814
Continuity Correctionb	6.85153	1	0.00885653
Likelihood Ratio	8.91983	1	0.0028209	0.00579573	0.00395814
Fisher's Exact Test				0.00579573	0.00395814
Linear-by-Linear Association	8.348c	1	0.00386149	0.00579573	0.00395814	0.00348377
N of Valid Cases	45
a. 0 cells (.0%) have expected count less than 5. The minimum expected count is 8.80.
b. Computed only for a 2x2 table
c. The standardized statistic is 2.889.
d. For 2x2 crosstabulation, exact results are provided instead of Monte Carlo results.
Malaria status * MIP-1b/Global Median
Crosstab
			MIP-1b/Global Median		Total
			1	2
Malaria status	Control	Count	15	3	18
		% within Malaria status	0.833333	0.166667	1
	Cerebral Malaria	Count	8	19	27
		% within Malaria status	0.296296	0.703704	1
Total		Count	23	22	45
		% within Malaria status	0.511111	0.488889	1
Chi-Square Testsd
	Value	df	Asymp. Sig. (2-sided)	Exact Sig. (2-sided)	Exact Sig. (1-sided)	Point Probability
Pearson Chi-Square	12.465a	1	0.000414556	0.000661754	0.000474373
Continuity Correctionb	10.4088	1	0.00125413
Likelihood Ratio	13.3254	1	0.000261839	0.000661754	0.000474373
Fisher's Exact Test				0.000661754	0.000474373
Linear-by-Linear Association	12.188c	1	0.000480875	0.000661754	0.000474373	0.000440055
N of Valid Cases	45
a. 0 cells (.0%) have expected count less than 5. The minimum expected count is 8.80.
b. Computed only for a 2x2 table
c. The standardized statistic is 3.491.
d. For 2x2 crosstabulation, exact results are provided instead of Monte Carlo results.
Malaria status * TNFa/Global Median
Crosstab
			TNFa/Global Median		Total
			1	2
Malaria status	Control	Count	18	0	18
		% within Malaria status	1	0	1
	Cerebral Malaria	Count	6	21	27
		% within Malaria status	0.222222	0.777778	1
Total		Count	24	21	45
		% within Malaria status	0.533333	0.466667	1
Chi-Square Testsd
	Value	df	Asymp. Sig. (2-sided)	Exact Sig. (2-sided)	Exact Sig. (1-sided)	Point Probability
Pearson Chi-Square	26.250a	1	2.99955e-07	1.62928e-07	7.84412e-08
Continuity Correctionb	23.218	1	1.44637e-06
Likelihood Ratio	33.579	1	6.84288e-09	7.92163e-08	7.84412e-08
Fisher's Exact Test				7.92163e-08	7.84412e-08
Linear-by-Linear Association	25.667c	1	4.05776e-07	1.62928e-07	7.84412e-08	7.84412e-08
N of Valid Cases	45
a. 0 cells (.0%) have expected count less than 5. The minimum expected count is 8.40.
b. Computed only for a 2x2 table
c. The standardized statistic is 5.066.
d. For 2x2 crosstabulation, exact results are provided instead of Monte Carlo results.
Malaria status * VEGF/Global Median
Crosstab
			VEGF/Global Median		Total
			1	2
Malaria status	Control	Count	12	6	18
		% within Malaria status	0.666667	0.333333	1
	Cerebral Malaria	Count	9	18	27
		% within Malaria status	0.333333	0.666667	1
Total		Count	21	24	45
		% within Malaria status	0.466667	0.533333	1
Chi-Square Testsd
	Value	df	Asymp. Sig. (2-sided)	Exact Sig. (2-sided)	Exact Sig. (1-sided)	Point Probability
Pearson Chi-Square	4.821a	1	0.028108	0.0368329	0.0288843
Continuity Correctionb	3.57515	1	0.0586502
Likelihood Ratio	4.89682	1	0.0269062	0.0368329	0.0288843
Fisher's Exact Test				0.0368329	0.0288843
Linear-by-Linear Association	4.714c	1	0.029913	0.0368329	0.0288843	0.0230562
N of Valid Cases	45
a. 0 cells (.0%) have expected count less than 5. The minimum expected count is 8.40.
b. Computed only for a 2x2 table
c. The standardized statistic is 2.171.
d. For 2x2 crosstabulation, exact results are provided instead of Monte Carlo results.

## Sheet: Crossdtab NCM-CM
Crosstab analyses on proportion of individuals with high levels of biomarker: analytes that significantly differ (test = 1) are shown in bold in the Benjamini-Hochberg table
Case Processing Summary
	Cases
	Valid		Missing		Total					Benjamini-Hochberg adjustment
	N	Percent	N	Percent	N	Percent				P	i	q	m	crit	test
Malaria status * EGF/Global Median	44	1	0	0	44	1				1	24	0.05	24	0.05	0
Malaria status * Eotaxin/Global Mean	44	1	0	0	44	1				0.76	23	0.05	24	0.047917	0
Malaria status * G-CSF/Global Median	44	1	0	0	44	1				0.76	22	0.05	24	0.045833	0
Malaria status * GM-CSF/Global Median	44	1	0	0	44	1				0.758	21	0.05	24	0.04375	0
Malaria status * IFNa2/Global Median	44	1	0	0	44	1				0.754	20	0.05	24	0.041667	0
Malaria status * IFNg/Global Median	44	1	0	0	44	1				0.648	19	0.05	24	0.039583	0
Malaria status * IL-12p40/Global Median	44	1	0	0	44	1				0.548	18	0.05	24	0.0375	0
Malaria status * IL-12p70/Global Median	44	1	0	0	44	1				0.545	17	0.05	24	0.035417	0
Malaria status * IL10/Global Median	44	1	0	0	44	1				0.526	16	0.05	24	0.033333	0
Malaria status * IL-15/Global Median	44	1	0	0	44	1				0.524	15	0.05	24	0.03125	0
Malaria status * IL-17A/Global Median	44	1	0	0	44	1				0.521	14	0.05	24	0.029167	0
Malaria status * IL-1RA/Global Median	44	1	0	0	44	1				0.337	13	0.05	24	0.027083	0
Malaria status * IL-1a/Global Median	44	1	0	0	44	1				0.309	12	0.05	24	0.025	0
Malaria status * IL-1b/Global Median	44	1	0	0	44	1				0.225	11	0.05	24	0.022917	0
Malaria status * IL-5/Global Median	44	1	0	0	44	1				0.108	10	0.05	24	0.020833	0
Malaria status * IL-6/Global Median	44	1	0	0	44	1				0.087	9	0.05	24	0.01875	0
Malaria status * IL-7/Global Median	44	1	0	0	44	1				0.068	8	0.05	24	0.016667	0
Malaria status * IL-8/Global Median	44	1	0	0	44	1				0.068	7	0.05	24	0.014583	0
Malaria status * IP-10/Global Median	44	1	0	0	44	1				0.06	6	0.05	24	0.0125	0
Malaria status * MCP-1/Global Median	44	1	0	0	44	1				0.053	5	0.05	24	0.010417	0
Malaria status * MIP-1a/Global Median	44	1	0	0	44	1				0.029	4	0.05	24	0.008333	0
Malaria status * MIP-1b/Global Median	44	1	0	0	44	1				0.015	3	0.05	24	0.00625	0
Malaria status * TNFa/Global Median	44	1	0	0	44	1			IL-8	0.003	2	0.05	24	0.004167	1
Malaria status * VEGF/Global Median	44	1	0	0	44	1			IL-5	0.003	1	0.05	24	0.002083	1
Malaria status * EGF/Global Median
Crosstab
			EGF/Global Median		Total
			Low	High
Malaria status	Non-Cerebral Malaria	Count	8	9	17
		% within Malaria status	0.470588	0.529412	1
	Cerebral Malaria	Count	15	12	27
		% within Malaria status	0.555556	0.444444	1
Total		Count	23	21	44
		% within Malaria status	0.522727	0.477273	1
Chi-Square Testsd
	Value	df	Asymp. Sig. (2-sided)	Exact Sig. (2-sided)	Exact Sig. (1-sided)	Point Probability
Pearson Chi-Square	.302a	1	0.582712	0.75772	0.405195
Continuity Correctionb	0.0573576	1	0.810722
Likelihood Ratio	0.30194	1	0.582669	0.75772	0.405195
Fisher's Exact Test				0.75772	0.405195
Linear-by-Linear Association	.295c	1	0.587027	0.75772	0.405195	0.209976
N of Valid Cases	44
a. 0 cells (.0%) have expected count less than 5. The minimum expected count is 8.11.
b. Computed only for a 2x2 table
c. The standardized statistic is -.543.
d. For 2x2 crosstabulation, exact results are provided instead of Monte Carlo results.
Malaria status * Eotaxin/Global Mean
Crosstab
			Eotaxin/Global Mean		Total
			Low	High
Malaria status	Non-Cerebral Malaria	Count	13	4	17
		% within Malaria status	0.764706	0.235294	1
	Cerebral Malaria	Count	12	15	27
		% within Malaria status	0.444444	0.555556	1
Total		Count	25	19	44
		% within Malaria status	0.568182	0.431818	1
Chi-Square Testsd
	Value	df	Asymp. Sig. (2-sided)	Exact Sig. (2-sided)	Exact Sig. (1-sided)	Point Probability
Pearson Chi-Square	4.361a	1	0.0367718	0.0604765	0.0365328
Continuity Correctionb	3.15331	1	0.0757732
Likelihood Ratio	4.53007	1	0.0333042	0.0604765	0.0365328
Fisher's Exact Test				0.0604765	0.0365328
Linear-by-Linear Association	4.262c	1	0.0389778	0.0604765	0.0365328	0.0293673
N of Valid Cases	44
a. 0 cells (.0%) have expected count less than 5. The minimum expected count is 7.34.
b. Computed only for a 2x2 table
c. The standardized statistic is 2.064.
d. For 2x2 crosstabulation, exact results are provided instead of Monte Carlo results.
Malaria status * G-CSF/Global Median
Crosstab
			G-CSF/Global Median		Total
			1	2
Malaria status	Non-Cerebral Malaria	Count	9	8	17
		% within Malaria status	0.529412	0.470588	1
	Cerebral Malaria	Count	6	21	27
		% within Malaria status	0.222222	0.777778	1
Total		Count	15	29	44
		% within Malaria status	0.340909	0.659091	1
Chi-Square Testsd
	Value	df	Asymp. Sig. (2-sided)	Exact Sig. (2-sided)	Exact Sig. (1-sided)	Point Probability
Pearson Chi-Square	4.381a	1	0.0363383	0.0525789	0.039155
Continuity Correctionb	3.12065	1	0.0773061
Likelihood Ratio	4.35174	1	0.0369711	0.0525789	0.039155
Fisher's Exact Test				0.0525789	0.039155
Linear-by-Linear Association	4.282c	1	0.0385274	0.0525789	0.039155	0.031299
N of Valid Cases	44
a. 0 cells (.0%) have expected count less than 5. The minimum expected count is 5.80.
b. Computed only for a 2x2 table
c. The standardized statistic is 2.069.
d. For 2x2 crosstabulation, exact results are provided instead of Monte Carlo results.
Malaria status * GM-CSF/Global Median
Crosstab
			GM-CSF/Global Median		Total
			1	2
Malaria status	Non-Cerebral Malaria	Count	10	7	17
		% within Malaria status	0.588235	0.411765	1
	Cerebral Malaria	Count	8	19	27
		% within Malaria status	0.296296	0.703704	1
Total		Count	18	26	44
		% within Malaria status	0.409091	0.590909	1
Chi-Square Testsd
	Value	df	Asymp. Sig. (2-sided)	Exact Sig. (2-sided)	Exact Sig. (1-sided)	Point Probability
Pearson Chi-Square	3.678a	1	0.0551372	0.0679385	0.0545904
Continuity Correctionb	2.56939	1	0.10895
Likelihood Ratio	3.68403	1	0.0549359	0.0679385	0.0545904
Fisher's Exact Test				0.0679385	0.0545904
Linear-by-Linear Association	3.594c	1	0.0579765	0.0679385	0.0545904	0.0419376
N of Valid Cases	44
a. 0 cells (.0%) have expected count less than 5. The minimum expected count is 6.95.
b. Computed only for a 2x2 table
c. The standardized statistic is 1.896.
d. For 2x2 crosstabulation, exact results are provided instead of Monte Carlo results.
Malaria status * IFNa2/Global Median
Crosstab
			IFNa2/Global Median		Total
			1	2
Malaria status	Non-Cerebral Malaria	Count	8	9	17
		% within Malaria status	0.470588	0.529412	1
	Cerebral Malaria	Count	10	17	27
		% within Malaria status	0.37037	0.62963	1
Total		Count	18	26	44
		% within Malaria status	0.409091	0.590909	1
Chi-Square Testsd
	Value	df	Asymp. Sig. (2-sided)	Exact Sig. (2-sided)	Exact Sig. (1-sided)	Point Probability
Pearson Chi-Square	.433a	1	0.510315	0.54474	0.364462
Continuity Correctionb	0.117982	1	0.731233
Likelihood Ratio	0.431903	1	0.511057	0.54474	0.364462
Fisher's Exact Test				0.54474	0.364462
Linear-by-Linear Association	.424c	1	0.515161	0.54474	0.364462	0.199203
N of Valid Cases	44
a. 0 cells (.0%) have expected count less than 5. The minimum expected count is 6.95.
b. Computed only for a 2x2 table
c. The standardized statistic is .651.
d. For 2x2 crosstabulation, exact results are provided instead of Monte Carlo results.
Malaria status * IFNg/Global Median
Crosstab
			IFNg/Global Median		Total
			1	2
Malaria status	Non-Cerebral Malaria	Count	7	10	17
		% within Malaria status	0.411765	0.588235	1
	Cerebral Malaria	Count	13	14	27
		% within Malaria status	0.481481	0.518519	1
Total		Count	20	24	44
		% within Malaria status	0.454545	0.545455	1
Chi-Square Testsd
	Value	df	Asymp. Sig. (2-sided)	Exact Sig. (2-sided)	Exact Sig. (1-sided)	Point Probability
Pearson Chi-Square	.205a	1	0.651111	0.760027	0.444822
Continuity Correctionb	0.019971	1	0.887618
Likelihood Ratio	0.205101	1	0.650635	0.760027	0.444822
Fisher's Exact Test				0.760027	0.444822
Linear-by-Linear Association	.200c	1	0.654838	0.760027	0.444822	0.221513
N of Valid Cases	44
a. 0 cells (.0%) have expected count less than 5. The minimum expected count is 7.73.
b. Computed only for a 2x2 table
c. The standardized statistic is -.447.
d. For 2x2 crosstabulation, exact results are provided instead of Monte Carlo results.
Malaria status * IL-12p40/Global Median
Crosstab
			IL-12p40/Global Median		Total
			1	2
Malaria status	Non-Cerebral Malaria	Count	16	1	17
		% within Malaria status	0.941176	0.0588235	1
	Cerebral Malaria	Count	24	3	27
		% within Malaria status	0.888889	0.111111	1
Total		Count	40	4	44
		% within Malaria status	0.909091	0.0909091	1
Chi-Square Testsd
	Value	df	Asymp. Sig. (2-sided)	Exact Sig. (2-sided)	Exact Sig. (1-sided)	Point Probability
Pearson Chi-Square	.345a	1	0.556901	0.648356	0.495576
Continuity Correctionb	0.00239651	1	0.960956
Likelihood Ratio	0.364629	1	0.545947	0.648356	0.495576
Fisher's Exact Test				1	0.495576
Linear-by-Linear Association	.337c	1	0.561418	0.648356	0.495576	0.366296
N of Valid Cases	44
a. 2 cells (50.0%) have expected count less than 5. The minimum expected count is 1.55.
b. Computed only for a 2x2 table
c. The standardized statistic is .581.
d. For 2x2 crosstabulation, exact results are provided instead of Monte Carlo results.
Malaria status * IL-12p70/Global Median
Crosstab
			IL-12p70/Global Median		Total
			1	2
Malaria status	Non-Cerebral Malaria	Count	6	11	17
		% within Malaria status	0.352941	0.647059	1
	Cerebral Malaria	Count	12	15	27
		% within Malaria status	0.444444	0.555556	1
Total		Count	18	26	44
		% within Malaria status	0.409091	0.590909	1
Chi-Square Testsd
	Value	df	Asymp. Sig. (2-sided)	Exact Sig. (2-sided)	Exact Sig. (1-sided)	Point Probability
Pearson Chi-Square	.361a	1	0.547774	0.753712	0.38925
Continuity Correctionb	0.0819321	1	0.774696
Likelihood Ratio	0.363915	1	0.54634	0.753712	0.38925
Fisher's Exact Test				0.753712	0.38925
Linear-by-Linear Association	.353c	1	0.552359	0.753712	0.38925	0.208972
N of Valid Cases	44
a. 0 cells (.0%) have expected count less than 5. The minimum expected count is 6.95.
b. Computed only for a 2x2 table
c. The standardized statistic is -.594.
d. For 2x2 crosstabulation, exact results are provided instead of Monte Carlo results.
Malaria status * IL10/Global Median
Crosstab
			IL10/Global Median		Total
			1	2
Malaria status	Non-Cerebral Malaria	Count	8	9	17
		% within Malaria status	0.470588	0.529412	1
	Cerebral Malaria	Count	5	22	27
		% within Malaria status	0.185185	0.814815	1
Total		Count	13	31	44
		% within Malaria status	0.295455	0.704545	1
Chi-Square Testsd
	Value	df	Asymp. Sig. (2-sided)	Exact Sig. (2-sided)	Exact Sig. (1-sided)	Point Probability
Pearson Chi-Square	4.082a	1	0.0433412	0.0874367	0.0472033
Continuity Correctionb	2.8261	1	0.0927432
Likelihood Ratio	4.02971	1	0.0447057	0.0874367	0.0472033
Fisher's Exact Test				0.0874367	0.0472033
Linear-by-Linear Association	3.989c	1	0.0457909	0.0874367	0.0472033	0.0378027
N of Valid Cases	44
a. 0 cells (.0%) have expected count less than 5. The minimum expected count is 5.02.
b. Computed only for a 2x2 table
c. The standardized statistic is 1.997.
d. For 2x2 crosstabulation, exact results are provided instead of Monte Carlo results.
Malaria status * IL-15/Global Median
Crosstab
			IL-15/Global Median		Total
			1	2
Malaria status	Non-Cerebral Malaria	Count	9	8	17
		% within Malaria status	0.529412	0.470588	1
	Cerebral Malaria	Count	9	18	27
		% within Malaria status	0.333333	0.666667	1
Total		Count	18	26	44
		% within Malaria status	0.409091	0.590909	1
Chi-Square Testsd
	Value	df	Asymp. Sig. (2-sided)	Exact Sig. (2-sided)	Exact Sig. (1-sided)	Point Probability
Pearson Chi-Square	1.659a	1	0.197721	0.224977	0.165259
Continuity Correctionb	0.947135	1	0.33045
Likelihood Ratio	1.65437	1	0.198365	0.224977	0.165259
Fisher's Exact Test				0.224977	0.165259
Linear-by-Linear Association	1.621c	1	0.202894	0.224977	0.165259	0.110669
N of Valid Cases	44
a. 0 cells (.0%) have expected count less than 5. The minimum expected count is 6.95.
b. Computed only for a 2x2 table
c. The standardized statistic is 1.273.
d. For 2x2 crosstabulation, exact results are provided instead of Monte Carlo results.
Malaria status * IL-17A/Global Median
Crosstab
			IL-17A/Global Median		Total
			1	2
Malaria status	Non-Cerebral Malaria	Count	8	9	17
		% within Malaria status	0.470588	0.529412	1
	Cerebral Malaria	Count	12	15	27
		% within Malaria status	0.444444	0.555556	1
Total		Count	20	24	44
		% within Malaria status	0.454545	0.545455	1
Chi-Square Testsd
	Value	df	Asymp. Sig. (2-sided)	Exact Sig. (2-sided)	Exact Sig. (1-sided)	Point Probability
Pearson Chi-Square	.029a	1	0.865339	1	0.555178
Continuity Correctionb	0	1	1
Likelihood Ratio	0.0287412	1	0.865378	1	0.555178
Fisher's Exact Test				1	0.555178
Linear-by-Linear Association	.028c	1	0.866863	1	0.555178	0.239973
N of Valid Cases	44
a. 0 cells (.0%) have expected count less than 5. The minimum expected count is 7.73.
b. Computed only for a 2x2 table
c. The standardized statistic is .168.
d. For 2x2 crosstabulation, exact results are provided instead of Monte Carlo results.
Malaria status * IL-1RA/Global Median
Crosstab
			IL-1RA/Global Median		Total
			1	2
Malaria status	Non-Cerebral Malaria	Count	10	7	17
		% within Malaria status	0.588235	0.411765	1
	Cerebral Malaria	Count	8	19	27
		% within Malaria status	0.296296	0.703704	1
Total		Count	18	26	44
		% within Malaria status	0.409091	0.590909	1
Chi-Square Testsd
	Value	df	Asymp. Sig. (2-sided)	Exact Sig. (2-sided)	Exact Sig. (1-sided)	Point Probability
Pearson Chi-Square	3.678a	1	0.0551372	0.0679385	0.0545904
Continuity Correctionb	2.56939	1	0.10895
Likelihood Ratio	3.68403	1	0.0549359	0.0679385	0.0545904
Fisher's Exact Test				0.0679385	0.0545904
Linear-by-Linear Association	3.594c	1	0.0579765	0.0679385	0.0545904	0.0419376
N of Valid Cases	44
a. 0 cells (.0%) have expected count less than 5. The minimum expected count is 6.95.
b. Computed only for a 2x2 table
c. The standardized statistic is 1.896.
d. For 2x2 crosstabulation, exact results are provided instead of Monte Carlo results.
Malaria status * IL-1a/Global Median
Crosstab
			IL-1a/Global Median		Total
			1	2
Malaria status	Non-Cerebral Malaria	Count	7	10	17
		% within Malaria status	0.411765	0.588235	1
	Cerebral Malaria	Count	8	19	27
		% within Malaria status	0.296296	0.703704	1
Total		Count	15	29	44
		% within Malaria status	0.340909	0.659091	1
Chi-Square Testsd
	Value	df	Asymp. Sig. (2-sided)	Exact Sig. (2-sided)	Exact Sig. (1-sided)	Point Probability
Pearson Chi-Square	.619a	1	0.431413	0.520651	0.320846
Continuity Correctionb	0.211775	1	0.64538
Likelihood Ratio	0.613769	1	0.433372	0.520651	0.320846
Fisher's Exact Test				0.520651	0.320846
Linear-by-Linear Association	.605c	1	0.436696	0.520651	0.320846	0.187794
N of Valid Cases	44
a. 0 cells (.0%) have expected count less than 5. The minimum expected count is 5.80.
b. Computed only for a 2x2 table
c. The standardized statistic is .778.
d. For 2x2 crosstabulation, exact results are provided instead of Monte Carlo results.
Malaria status * IL-1b/Global Median
Crosstab
			IL-1b/Global Median		Total
			1	2
Malaria status	Non-Cerebral Malaria	Count	10	7	17
		% within Malaria status	0.588235	0.411765	1
	Cerebral Malaria	Count	13	14	27
		% within Malaria status	0.481481	0.518519	1
Total		Count	23	21	44
		% within Malaria status	0.522727	0.477273	1
Chi-Square Testsd
	Value	df	Asymp. Sig. (2-sided)	Exact Sig. (2-sided)	Exact Sig. (1-sided)	Point Probability
Pearson Chi-Square	.477a	1	0.490001	0.547743	0.352525
Continuity Correctionb	0.144684	1	0.703668
Likelihood Ratio	0.478299	1	0.489194	0.547743	0.352525
Fisher's Exact Test				0.547743	0.352525
Linear-by-Linear Association	.466c	1	0.494975	0.547743	0.352525	0.193824
N of Valid Cases	44
a. 0 cells (.0%) have expected count less than 5. The minimum expected count is 8.11.
b. Computed only for a 2x2 table
c. The standardized statistic is .682.
d. For 2x2 crosstabulation, exact results are provided instead of Monte Carlo results.
Malaria status * IL-5/Global Median
Crosstab
			IL-5/Global Median		Total
			1	2
Malaria status	Non-Cerebral Malaria	Count	10	7	17
		% within Malaria status	0.588235	0.411765	1
	Cerebral Malaria	Count	26	1	27
		% within Malaria status	0.962963	0.037037	1
Total		Count	36	8	44
		% within Malaria status	0.818182	0.181818	1
Chi-Square Testsd
	Value	df	Asymp. Sig. (2-sided)	Exact Sig. (2-sided)	Exact Sig. (1-sided)	Point Probability
Pearson Chi-Square	9.847a	1	0.00170108	0.00309991	0.00309991
Continuity Correctionb	7.48911	1	0.00620733
Likelihood Ratio	10.1353	1	0.00145458	0.00309991	0.00309991
Fisher's Exact Test				0.00309991	0.00309991
Linear-by-Linear Association	9.623c	1	0.00192133	0.00309991	0.00309991	0.00296275
N of Valid Cases	44
a. 2 cells (50.0%) have expected count less than 5. The minimum expected count is 3.09.
b. Computed only for a 2x2 table
c. The standardized statistic is -3.102.
d. For 2x2 crosstabulation, exact results are provided instead of Monte Carlo results.
Malaria status * IL-6/Global Median
Crosstab
			IL-6/Global Median		Total
			1	2
Malaria status	Non-Cerebral Malaria	Count	9	8	17
		% within Malaria status	0.529412	0.470588	1
	Cerebral Malaria	Count	4	23	27
		% within Malaria status	0.148148	0.851852	1
Total		Count	13	31	44
		% within Malaria status	0.295455	0.704545	1
Chi-Square Testsd
	Value	df	Asymp. Sig. (2-sided)	Exact Sig. (2-sided)	Exact Sig. (1-sided)	Point Probability
Pearson Chi-Square	7.285a	1	0.00695448	0.0154794	0.00940064
Continuity Correctionb	5.56824	1	0.0182892
Likelihood Ratio	7.25255	1	0.00708004	0.0154794	0.00940064
Fisher's Exact Test				0.0154794	0.00940064
Linear-by-Linear Association	7.119c	1	0.00762658	0.0154794	0.00940064	0.00821798
N of Valid Cases	44
a. 0 cells (.0%) have expected count less than 5. The minimum expected count is 5.02.
b. Computed only for a 2x2 table
c. The standardized statistic is 2.668.
d. For 2x2 crosstabulation, exact results are provided instead of Monte Carlo results.
Malaria status * IL-7/Global Median
Crosstab
			IL-7/Global Median		Total
			1	2
Malaria status	Non-Cerebral Malaria	Count	10	7	17
		% within Malaria status	0.588235	0.411765	1
	Cerebral Malaria	Count	14	13	27
		% within Malaria status	0.518519	0.481481	1
Total		Count	24	20	44
		% within Malaria status	0.545455	0.454545	1
Chi-Square Testsd
	Value	df	Asymp. Sig. (2-sided)	Exact Sig. (2-sided)	Exact Sig. (1-sided)	Point Probability
Pearson Chi-Square	.205a	1	0.651111	0.760027	0.444822
Continuity Correctionb	0.019971	1	0.887618
Likelihood Ratio	0.205101	1	0.650635	0.760027	0.444822
Fisher's Exact Test				0.760027	0.444822
Linear-by-Linear Association	.200c	1	0.654838	0.760027	0.444822	0.221513
N of Valid Cases	44
a. 0 cells (.0%) have expected count less than 5. The minimum expected count is 7.73.
b. Computed only for a 2x2 table
c. The standardized statistic is .447.
d. For 2x2 crosstabulation, exact results are provided instead of Monte Carlo results.
Malaria status * IL-8/Global Median
Crosstab
			IL-8/Global Median		Total
			1	2
Malaria status	Non-Cerebral Malaria	Count	10	7	17
		% within Malaria status	0.588235	0.411765	1
	Cerebral Malaria	Count	4	23	27
		% within Malaria status	0.148148	0.851852	1
Total		Count	14	30	44
		% within Malaria status	0.318182	0.681818	1
Chi-Square Testsd
	Value	df	Asymp. Sig. (2-sided)	Exact Sig. (2-sided)	Exact Sig. (1-sided)	Point Probability
Pearson Chi-Square	9.313a	1	0.00227523	0.00347792	0.00330344
Continuity Correctionb	7.39496	1	0.0065407
Likelihood Ratio	9.35633	1	0.00222217	0.0064442	0.00330344
Fisher's Exact Test				0.0064442	0.00330344
Linear-by-Linear Association	9.101c	1	0.00255411	0.00347792	0.00330344	0.00296907
N of Valid Cases	44
a. 0 cells (.0%) have expected count less than 5. The minimum expected count is 5.41.
b. Computed only for a 2x2 table
c. The standardized statistic is 3.017.
d. For 2x2 crosstabulation, exact results are provided instead of Monte Carlo results.
Malaria status * IP-10/Global Median
Crosstab
			IP-10/Global Median		Total
			1	2
Malaria status	Non-Cerebral Malaria	Count	4	13	17
		% within Malaria status	0.235294	0.764706	1
	Cerebral Malaria	Count	9	18	27
		% within Malaria status	0.333333	0.666667	1
Total		Count	13	31	44
		% within Malaria status	0.295455	0.704545	1
Chi-Square Testsd
	Value	df	Asymp. Sig. (2-sided)	Exact Sig. (2-sided)	Exact Sig. (1-sided)	Point Probability
Pearson Chi-Square	.482a	1	0.487662	0.523686	0.365595
Continuity Correctionb	0.125832	1	0.722793
Likelihood Ratio	0.490817	1	0.483563	0.523686	0.365595
Fisher's Exact Test				0.735381	0.365595
Linear-by-Linear Association	.471c	1	0.49265	0.523686	0.365595	0.214861
N of Valid Cases	44
a. 0 cells (.0%) have expected count less than 5. The minimum expected count is 5.02.
b. Computed only for a 2x2 table
c. The standardized statistic is -.686.
d. For 2x2 crosstabulation, exact results are provided instead of Monte Carlo results.
Malaria status * MCP-1/Global Median
Crosstab
			MCP-1/Global Median		Total
			1	2
Malaria status	Non-Cerebral Malaria	Count	9	8	17
		% within Malaria status	0.529412	0.470588	1
	Cerebral Malaria	Count	7	20	27
		% within Malaria status	0.259259	0.740741	1
Total		Count	16	28	44
		% within Malaria status	0.363636	0.636364	1
Chi-Square Testsd
	Value	df	Asymp. Sig. (2-sided)	Exact Sig. (2-sided)	Exact Sig. (1-sided)	Point Probability
Pearson Chi-Square	3.290a	1	0.0697	0.108314	0.0682955
Continuity Correctionb	2.22619	1	0.135688
Likelihood Ratio	3.27109	1	0.0705107	0.108314	0.0682955
Fisher's Exact Test				0.108314	0.0682955
Linear-by-Linear Association	3.215c	1	0.0729529	0.108314	0.0682955	0.0518052
N of Valid Cases	44
a. 0 cells (.0%) have expected count less than 5. The minimum expected count is 6.18.
b. Computed only for a 2x2 table
c. The standardized statistic is 1.793.
d. For 2x2 crosstabulation, exact results are provided instead of Monte Carlo results.
Malaria status * MIP-1a/Global Median
Crosstab
			MIP-1a/Global Median		Total
			1	2
Malaria status	Non-Cerebral Malaria	Count	8	9	17
		% within Malaria status	0.470588	0.529412	1
	Cerebral Malaria	Count	9	18	27
		% within Malaria status	0.333333	0.666667	1
Total		Count	17	27	44
		% within Malaria status	0.386364	0.613636	1
Chi-Square Testsd
	Value	df	Asymp. Sig. (2-sided)	Exact Sig. (2-sided)	Exact Sig. (1-sided)	Point Probability
Pearson Chi-Square	.829a	1	0.362587	0.525863	0.275928
Continuity Correctionb	0.351071	1	0.553507
Likelihood Ratio	0.824332	1	0.363917	0.525863	0.275928
Fisher's Exact Test				0.525863	0.275928
Linear-by-Linear Association	.810c	1	0.368099	0.525863	0.275928	0.166003
N of Valid Cases	44
a. 0 cells (.0%) have expected count less than 5. The minimum expected count is 6.57.
b. Computed only for a 2x2 table
c. The standardized statistic is .900.
d. For 2x2 crosstabulation, exact results are provided instead of Monte Carlo results.
Malaria status * MIP-1b/Global Median
Crosstab
			MIP-1b/Global Median		Total
			1	2
Malaria status	Non-Cerebral Malaria	Count	8	9	17
		% within Malaria status	0.470588	0.529412	1
	Cerebral Malaria	Count	8	19	27
		% within Malaria status	0.296296	0.703704	1
Total		Count	16	28	44
		% within Malaria status	0.363636	0.636364	1
Chi-Square Testsd
	Value	df	Asymp. Sig. (2-sided)	Exact Sig. (2-sided)	Exact Sig. (1-sided)	Point Probability
Pearson Chi-Square	1.369a	1	0.241909	0.337112	0.197809
Continuity Correctionb	0.71981	1	0.396206
Likelihood Ratio	1.3588	1	0.243745	0.337112	0.197809
Fisher's Exact Test				0.337112	0.197809
Linear-by-Linear Association	1.338c	1	0.247332	0.337112	0.197809	0.129513
N of Valid Cases	44
a. 0 cells (.0%) have expected count less than 5. The minimum expected count is 6.18.
b. Computed only for a 2x2 table
c. The standardized statistic is 1.157.
d. For 2x2 crosstabulation, exact results are provided instead of Monte Carlo results.
Malaria status * TNFa/Global Median
Crosstab
			TNFa/Global Median		Total
			1	2
Malaria status	Non-Cerebral Malaria	Count	7	10	17
		% within Malaria status	0.411765	0.588235	1
	Cerebral Malaria	Count	6	21	27
		% within Malaria status	0.222222	0.777778	1
Total		Count	13	31	44
		% within Malaria status	0.295455	0.704545	1
Chi-Square Testsd
	Value	df	Asymp. Sig. (2-sided)	Exact Sig. (2-sided)	Exact Sig. (1-sided)	Point Probability
Pearson Chi-Square	1.800a	1	0.179662	0.308825	0.158091
Continuity Correctionb	1.00499	1	0.316106
Likelihood Ratio	1.77385	1	0.182906	0.308825	0.158091
Fisher's Exact Test				0.308825	0.158091
Linear-by-Linear Association	1.759c	1	0.184687	0.308825	0.158091	0.110888
N of Valid Cases	44
a. 0 cells (.0%) have expected count less than 5. The minimum expected count is 5.02.
b. Computed only for a 2x2 table
c. The standardized statistic is 1.326.
d. For 2x2 crosstabulation, exact results are provided instead of Monte Carlo results.
Malaria status * VEGF/Global Median
Crosstab
			VEGF/Global Median		Total
			1	2
Malaria status	Non-Cerebral Malaria	Count	12	5	17
		% within Malaria status	0.705882	0.294118	1
	Cerebral Malaria	Count	9	18	27
		% within Malaria status	0.333333	0.666667	1
Total		Count	21	23	44
		% within Malaria status	0.477273	0.522727	1
Chi-Square Testsd
	Value	df	Asymp. Sig. (2-sided)	Exact Sig. (2-sided)	Exact Sig. (1-sided)	Point Probability
Pearson Chi-Square	5.803a	1	0.0159949	0.0290736	0.0173562
Continuity Correctionb	4.40621	1	0.0358083
Likelihood Ratio	5.93713	1	0.0148251	0.0290736	0.0173562
Fisher's Exact Test				0.0290736	0.0173562
Linear-by-Linear Association	5.672c	1	0.0172423	0.0290736	0.0173562	0.0144101
N of Valid Cases	44
a. 0 cells (.0%) have expected count less than 5. The minimum expected count is 8.11.
b. Computed only for a 2x2 table
c. The standardized statistic is 2.381.
d. For 2x2 crosstabulation, exact results are provided instead of Monte Carlo results.

## Sheet: Crosstab CMS-CMD
Crosstab analyses on proportion of individuals with high levels of biomarker: analytes that significantly differ (test = 1) are shown in bold in the Benjamini-Hochberg table
Case Processing Summary
	Cases
	Valid		Missing		Total					Benjamini-Hochberg adjustment: pas de différence significative
	N	Percent	N	Percent	N	Percent				P	i	q	m	crit	test
Outcome * EGF/Global Median	27	1	0	0	27	1				1	24	0.05	24	0.05	0
Outcome * Eotaxin/Global Mean	27	1	0	0	27	1				1	23	0.05	24	0.047917	0
Outcome * G-CSF/Global Median	27	1	0	0	27	1				0.683	22	0.05	24	0.045833	0
Outcome * GM-CSF/Global Median	27	1	0	0	27	1				0.683	21	0.05	24	0.04375	0
Outcome * IFNa2/Global Median	27	1	0	0	27	1				0.676	20	0.05	24	0.041667	0
Outcome * IFNg/Global Median	27	1	0	0	27	1				0.667	19	0.05	24	0.039583	0
Outcome * IL-12p40/Global Median	27	1	0	0	27	1				0.667	18	0.05	24	0.0375	0
Outcome * IL-12p70/Global Median	27	1	0	0	27	1				0.529	17	0.05	24	0.035417	0
Outcome * IL10/Global Median	27	1	0	0	27	1				0.42	16	0.05	24	0.033333	0
Outcome * IL-15/Global Median	27	1	0	0	27	1				0.268	15	0.05	24	0.03125	0
Outcome * IL-17A/Global Median	27	1	0	0	27	1				0.268	14	0.05	24	0.029167	0
Outcome * IL-1RA/Global Median	27	1	0	0	27	1				0.236	13	0.05	24	0.027083	0
Outcome * IL-1a/Global Median	27	1	0	0	27	1				0.217	12	0.05	24	0.025	0
Outcome * IL-1b/Global Median	27	1	0	0	27	1				0.201	11	0.05	24	0.022917	0
Outcome * IL-5/Global Median	27	1	0	0	27	1				0.201	10	0.05	24	0.020833	0
Outcome * IL-6/Global Median	27	1	0	0	27	1				0.201	9	0.05	24	0.01875	0
Outcome * IL-7/Global Median	27	1	0	0	27	1				0.136	8	0.05	24	0.016667	0
Outcome * IL-8/Global Median	27	1	0	0	27	1				0.136	7	0.05	24	0.014583	0
Outcome * IP-10/Global Median	27	1	0	0	27	1				0.136	6	0.05	24	0.0125	0
Outcome * MCP-1/Global Median	27	1	0	0	27	1				0.103	5	0.05	24	0.010417	0
Outcome * MIP-1a/Global Median	27	1	0	0	27	1				0.091	4	0.05	24	0.008333	0
Outcome * MIP-1b/Global Median	27	1	0	0	27	1				0.059	3	0.05	24	0.00625	0
Outcome * TNFa/Global Median	27	1	0	0	27	1				0.037	2	0.05	24	0.004167	0
Outcome * VEGF/Global Median	27	1	0	0	27	1				0.026	1	0.05	24	0.002083	0
Outcome * EGF/Global Median
Crosstab
			EGF/Global Median		Total
			Low	High
Outcome	Survived	Count	7	11	18
		% within Outcome	0.388889	0.611111	1
	Deceased	Count	8	1	9
		% within Outcome	0.888889	0.111111	1
Total		Count	15	12	27
		% within Outcome	0.555556	0.444444	1
Chi-Square Testsd
	Value	df	Asymp. Sig. (2-sided)	Exact Sig. (2-sided)	Exact Sig. (1-sided)	Point Probability
Pearson Chi-Square	6.075a	1	0.0137108	0.0369184	0.0175439
Continuity Correctionb	4.21875	1	0.0399796
Likelihood Ratio	6.76	1	0.00932236	0.019175	0.0175439
Fisher's Exact Test				0.019175	0.0175439
Linear-by-Linear Association	5.850c	1	0.0155771	0.0369184	0.0175439	0.016476
N of Valid Cases	27
a. 1 cells (25.0%) have expected count less than 5. The minimum expected count is 4.00.
b. Computed only for a 2x2 table
c. The standardized statistic is -2.419.
d. For 2x2 crosstabulation, exact results are provided instead of Monte Carlo results.
Outcome * Eotaxin/Global Mean
Crosstab
			Eotaxin/Global Mean		Total
			Low	High
Outcome	Survived	Count	10	8	18
		% within Outcome	0.555556	0.444444	1
	Deceased	Count	2	7	9
		% within Outcome	0.222222	0.777778	1
Total		Count	12	15	27
		% within Outcome	0.444444	0.555556	1
Chi-Square Testsd
	Value	df	Asymp. Sig. (2-sided)	Exact Sig. (2-sided)	Exact Sig. (1-sided)	Point Probability
Pearson Chi-Square	2.700a	1	0.100348	0.217239	0.108162
Continuity Correctionb	1.51875	1	0.217809
Likelihood Ratio	2.8306	1	0.092484	0.127536	0.108162
Fisher's Exact Test				0.217239	0.108162
Linear-by-Linear Association	2.600c	1	0.106864	0.217239	0.108162	0.0906178
N of Valid Cases	27
a. 1 cells (25.0%) have expected count less than 5. The minimum expected count is 4.00.
b. Computed only for a 2x2 table
c. The standardized statistic is 1.612.
d. For 2x2 crosstabulation, exact results are provided instead of Monte Carlo results.
Outcome * G-CSF/Global Median
Crosstab
			G-CSF/Global Median		Total
			1	2
Outcome	Survived	Count	6	12	18
		% within Outcome	0.333333	0.666667	1
	Deceased	Count	0	9	9
		% within Outcome	0	1	1
Total		Count	6	21	27
		% within Outcome	0.222222	0.777778	1
Chi-Square Testsd
	Value	df	Asymp. Sig. (2-sided)	Exact Sig. (2-sided)	Exact Sig. (1-sided)	Point Probability
Pearson Chi-Square	3.857a	1	0.0495346	0.135786	0.0627141
Continuity Correctionb	2.16964	1	0.140759
Likelihood Ratio	5.68962	1	0.0170655	0.0706598	0.0627141
Fisher's Exact Test				0.0706598	0.0627141
Linear-by-Linear Association	3.714c	1	0.0539487	0.135786	0.0627141	0.0627141
N of Valid Cases	27
a. 2 cells (50.0%) have expected count less than 5. The minimum expected count is 2.00.
b. Computed only for a 2x2 table
c. The standardized statistic is 1.927.
d. For 2x2 crosstabulation, exact results are provided instead of Monte Carlo results.
Outcome * GM-CSF/Global Median
Crosstab
			GM-CSF/Global Median		Total
			1	2
Outcome	Survived	Count	7	11	18
		% within Outcome	0.388889	0.611111	1
	Deceased	Count	1	8	9
		% within Outcome	0.111111	0.888889	1
Total		Count	8	19	27
		% within Outcome	0.296296	0.703704	1
Chi-Square Testsd
	Value	df	Asymp. Sig. (2-sided)	Exact Sig. (2-sided)	Exact Sig. (1-sided)	Point Probability
Pearson Chi-Square	2.220a	1	0.136198	0.201119	0.148722
Continuity Correctionb	1.08799	1	0.296916
Likelihood Ratio	2.47952	1	0.115337	0.201119	0.148722
Fisher's Exact Test				0.201119	0.148722
Linear-by-Linear Association	2.138c	1	0.143674	0.201119	0.148722	0.129012
N of Valid Cases	27
a. 1 cells (25.0%) have expected count less than 5. The minimum expected count is 2.67.
b. Computed only for a 2x2 table
c. The standardized statistic is 1.462.
d. For 2x2 crosstabulation, exact results are provided instead of Monte Carlo results.
Outcome * IFNa2/Global Median
Crosstab
			IFNa2/Global Median		Total
			1	2
Outcome	Survived	Count	9	9	18
		% within Outcome	0.5	0.5	1
	Deceased	Count	1	8	9
		% within Outcome	0.111111	0.888889	1
Total		Count	10	17	27
		% within Outcome	0.37037	0.62963	1
Chi-Square Testsd
	Value	df	Asymp. Sig. (2-sided)	Exact Sig. (2-sided)	Exact Sig. (1-sided)	Point Probability
Pearson Chi-Square	3.891a	1	0.0485404	0.0911715	0.0570557
Continuity Correctionb	2.40221	1	0.121164
Likelihood Ratio	4.36196	1	0.03675	0.0911715	0.0570557
Fisher's Exact Test				0.0911715	0.0570557
Linear-by-Linear Association	3.747c	1	0.0529005	0.0911715	0.0570557	0.0518688
N of Valid Cases	27
a. 1 cells (25.0%) have expected count less than 5. The minimum expected count is 3.33.
b. Computed only for a 2x2 table
c. The standardized statistic is 1.936.
d. For 2x2 crosstabulation, exact results are provided instead of Monte Carlo results.
Outcome * IFNg/Global Median
Crosstab
			IFNg/Global Median		Total
			1	2
Outcome	Survived	Count	11	7	18
		% within Outcome	0.611111	0.388889	1
	Deceased	Count	2	7	9
		% within Outcome	0.222222	0.777778	1
Total		Count	13	14	27
		% within Outcome	0.481481	0.518519	1
Chi-Square Testsd
	Value	df	Asymp. Sig. (2-sided)	Exact Sig. (2-sided)	Exact Sig. (1-sided)	Point Probability
Pearson Chi-Square	3.635a	1	0.0565897	0.103188	0.0658734
Continuity Correctionb	2.24382	1	0.134149
Likelihood Ratio	3.80125	1	0.0512145	0.103188	0.0658734
Fisher's Exact Test				0.103188	0.0658734
Linear-by-Linear Association	3.500c	1	0.0613688	0.103188	0.0658734	0.0571167
N of Valid Cases	27
a. 2 cells (50.0%) have expected count less than 5. The minimum expected count is 4.33.
b. Computed only for a 2x2 table
c. The standardized statistic is 1.871.
d. For 2x2 crosstabulation, exact results are provided instead of Monte Carlo results.
Outcome * IL-12p40/Global Median
Crosstab
			IL-12p40/Global Median		Total
			1	2
Outcome	Survived	Count	15	3	18
		% within Outcome	0.833333	0.166667	1
	Deceased	Count	9	0	9
		% within Outcome	1	0	1
Total		Count	24	3	27
		% within Outcome	0.888889	0.111111	1
Chi-Square Testsd
	Value	df	Asymp. Sig. (2-sided)	Exact Sig. (2-sided)	Exact Sig. (1-sided)	Point Probability
Pearson Chi-Square	1.688a	1	0.193931	0.529231	0.278974
Continuity Correctionb	0.421875	1	0.516003
Likelihood Ratio	2.61673	1	0.105742	0.307692	0.278974
Fisher's Exact Test				0.529231	0.278974
Linear-by-Linear Association	1.625c	1	0.202396	0.529231	0.278974	0.278974
N of Valid Cases	27
a. 2 cells (50.0%) have expected count less than 5. The minimum expected count is 1.00.
b. Computed only for a 2x2 table
c. The standardized statistic is -1.275.
d. For 2x2 crosstabulation, exact results are provided instead of Monte Carlo results.
Outcome * IL-12p70/Global Median
Crosstab
			IL-12p70/Global Median		Total
			1	2
Outcome	Survived	Count	9	9	18
		% within Outcome	0.5	0.5	1
	Deceased	Count	3	6	9
		% within Outcome	0.333333	0.666667	1
Total		Count	12	15	27
		% within Outcome	0.444444	0.555556	1
Chi-Square Testsd
	Value	df	Asymp. Sig. (2-sided)	Exact Sig. (2-sided)	Exact Sig. (1-sided)	Point Probability
Pearson Chi-Square	.675a	1	0.411314	0.682838	0.343097
Continuity Correctionb	0.16875	1	0.681225
Likelihood Ratio	0.685372	1	0.407743	0.452174	0.343097
Fisher's Exact Test				0.682838	0.343097
Linear-by-Linear Association	.650c	1	0.420113	0.682838	0.343097	0.234935
N of Valid Cases	27
a. 1 cells (25.0%) have expected count less than 5. The minimum expected count is 4.00.
b. Computed only for a 2x2 table
c. The standardized statistic is .806.
d. For 2x2 crosstabulation, exact results are provided instead of Monte Carlo results.
Outcome * IL10/Global Median
Crosstab
			IL10/Global Median		Total
			1	2
Outcome	Survived	Count	5	13	18
		% within Outcome	0.277778	0.722222	1
	Deceased	Count	0	9	9
		% within Outcome	0	1	1
Total		Count	5	22	27
		% within Outcome	0.185185	0.814815	1
Chi-Square Testsd
	Value	df	Asymp. Sig. (2-sided)	Exact Sig. (2-sided)	Exact Sig. (1-sided)	Point Probability
Pearson Chi-Square	3.068a	1	0.0798387	0.135786	0.106132
Continuity Correctionb	1.50341	1	0.220148
Likelihood Ratio	4.60462	1	0.0318859	0.135786	0.106132
Fisher's Exact Test				0.135786	0.106132
Linear-by-Linear Association	2.955c	1	0.0856364	0.135786	0.106132	0.106132
N of Valid Cases	27
a. 2 cells (50.0%) have expected count less than 5. The minimum expected count is 1.67.
b. Computed only for a 2x2 table
c. The standardized statistic is 1.719.
d. For 2x2 crosstabulation, exact results are provided instead of Monte Carlo results.
Outcome * IL-15/Global Median
Crosstab
			IL-15/Global Median		Total
			1	2
Outcome	Survived	Count	9	9	18
		% within Outcome	0.5	0.5	1
	Deceased	Count	0	9	9
		% within Outcome	0	1	1
Total		Count	9	18	27
		% within Outcome	0.333333	0.666667	1
Chi-Square Testsd
	Value	df	Asymp. Sig. (2-sided)	Exact Sig. (2-sided)	Exact Sig. (1-sided)	Point Probability
Pearson Chi-Square	6.750a	1	0.00937477	0.0262086	0.0103738
Continuity Correctionb	4.6875	1	0.0303828
Likelihood Ratio	9.41847	1	0.00214811	0.0115837	0.0103738
Fisher's Exact Test				0.0115837	0.0103738
Linear-by-Linear Association	6.500c	1	0.0107874	0.0262086	0.0103738	0.0103738
N of Valid Cases	27
a. 1 cells (25.0%) have expected count less than 5. The minimum expected count is 3.00.
b. Computed only for a 2x2 table
c. The standardized statistic is 2.550.
d. For 2x2 crosstabulation, exact results are provided instead of Monte Carlo results.
Outcome * IL-17A/Global Median
Crosstab
			IL-17A/Global Median		Total
			1	2
Outcome	Survived	Count	7	11	18
		% within Outcome	0.388889	0.611111	1
	Deceased	Count	5	4	9
		% within Outcome	0.555556	0.444444	1
Total		Count	12	15	27
		% within Outcome	0.444444	0.555556	1
Chi-Square Testsd
	Value	df	Asymp. Sig. (2-sided)	Exact Sig. (2-sided)	Exact Sig. (1-sided)	Point Probability
Pearson Chi-Square	.675a	1	0.411314	0.682838	0.339741
Continuity Correctionb	0.16875	1	0.681225
Likelihood Ratio	0.673672	1	0.411774	0.682838	0.339741
Fisher's Exact Test				0.447902	0.339741
Linear-by-Linear Association	.650c	1	0.420113	0.682838	0.339741	0.230664
N of Valid Cases	27
a. 1 cells (25.0%) have expected count less than 5. The minimum expected count is 4.00.
b. Computed only for a 2x2 table
c. The standardized statistic is -.806.
d. For 2x2 crosstabulation, exact results are provided instead of Monte Carlo results.
Outcome * IL-1RA/Global Median
Crosstab
			IL-1RA/Global Median		Total
			1	2
Outcome	Survived	Count	6	12	18
		% within Outcome	0.333333	0.666667	1
	Deceased	Count	2	7	9
		% within Outcome	0.222222	0.777778	1
Total		Count	8	19	27
		% within Outcome	0.296296	0.703704	1
Chi-Square Testsd
	Value	df	Asymp. Sig. (2-sided)	Exact Sig. (2-sided)	Exact Sig. (1-sided)	Point Probability
Pearson Chi-Square	.355a	1	0.551149	0.675816	0.44975
Continuity Correctionb	0.0222039	1	0.881546
Likelihood Ratio	0.366223	1	0.54507	0.675816	0.44975
Fisher's Exact Test				0.675816	0.44975
Linear-by-Linear Association	.342c	1	0.558617	0.675816	0.44975	0.301028
N of Valid Cases	27
a. 1 cells (25.0%) have expected count less than 5. The minimum expected count is 2.67.
b. Computed only for a 2x2 table
c. The standardized statistic is .585.
d. For 2x2 crosstabulation, exact results are provided instead of Monte Carlo results.
Outcome * IL-1a/Global Median
Crosstab
			IL-1a/Global Median		Total
			1	2
Outcome	Survived	Count	7	11	18
		% within Outcome	0.388889	0.611111	1
	Deceased	Count	1	8	9
		% within Outcome	0.111111	0.888889	1
Total		Count	8	19	27
		% within Outcome	0.296296	0.703704	1
Chi-Square Testsd
	Value	df	Asymp. Sig. (2-sided)	Exact Sig. (2-sided)	Exact Sig. (1-sided)	Point Probability
Pearson Chi-Square	2.220a	1	0.136198	0.201119	0.148722
Continuity Correctionb	1.08799	1	0.296916
Likelihood Ratio	2.47952	1	0.115337	0.201119	0.148722
Fisher's Exact Test				0.201119	0.148722
Linear-by-Linear Association	2.138c	1	0.143674	0.201119	0.148722	0.129012
N of Valid Cases	27
a. 1 cells (25.0%) have expected count less than 5. The minimum expected count is 2.67.
b. Computed only for a 2x2 table
c. The standardized statistic is 1.462.
d. For 2x2 crosstabulation, exact results are provided instead of Monte Carlo results.
Outcome * IL-1b/Global Median
Crosstab
			IL-1b/Global Median		Total
			1	2
Outcome	Survived	Count	10	8	18
		% within Outcome	0.555556	0.444444	1
	Deceased	Count	3	6	9
		% within Outcome	0.333333	0.666667	1
Total		Count	13	14	27
		% within Outcome	0.481481	0.518519	1
Chi-Square Testsd
	Value	df	Asymp. Sig. (2-sided)	Exact Sig. (2-sided)	Exact Sig. (1-sided)	Point Probability
Pearson Chi-Square	1.187a	1	0.275973	0.41971	0.249123
Continuity Correctionb	0.463599	1	0.495947
Likelihood Ratio	1.20503	1	0.272319	0.41971	0.249123
Fisher's Exact Test				0.41971	0.249123
Linear-by-Linear Association	1.143c	1	0.285049	0.41971	0.249123	0.183249
N of Valid Cases	27
a. 2 cells (50.0%) have expected count less than 5. The minimum expected count is 4.33.
b. Computed only for a 2x2 table
c. The standardized statistic is 1.069.
d. For 2x2 crosstabulation, exact results are provided instead of Monte Carlo results.
Outcome * IL-5/Global Median
Crosstab
			IL-5/Global Median		Total
			1	2
Outcome	Survived	Count	17	1	18
		% within Outcome	0.944444	0.0555556	1
	Deceased	Count	9	0	9
		% within Outcome	1	0	1
Total		Count	26	1	27
		% within Outcome	0.962963	0.037037	1
Chi-Square Testsd
	Value	df	Asymp. Sig. (2-sided)	Exact Sig. (2-sided)	Exact Sig. (1-sided)	Point Probability
Pearson Chi-Square	.519a	1	0.47117	1	0.666667
Continuity Correctionb	0	1	1
Likelihood Ratio	0.830041	1	0.362261	1	0.666667
Fisher's Exact Test				1	0.666667
Linear-by-Linear Association	.500c	1	0.4795	1	0.666667	0.666667
N of Valid Cases	27
a. 2 cells (50.0%) have expected count less than 5. The minimum expected count is .33.
b. Computed only for a 2x2 table
c. The standardized statistic is -.707.
d. For 2x2 crosstabulation, exact results are provided instead of Monte Carlo results.
Outcome * IL-6/Global Median
Crosstab
			IL-6/Global Median		Total
			1	2
Outcome	Survived	Count	4	14	18
		% within Outcome	0.222222	0.777778	1
	Deceased	Count	0	9	9
		% within Outcome	0	1	1
Total		Count	4	23	27
		% within Outcome	0.148148	0.851852	1
Chi-Square Testsd
	Value	df	Asymp. Sig. (2-sided)	Exact Sig. (2-sided)	Exact Sig. (1-sided)	Point Probability
Pearson Chi-Square	2.348a	1	0.125458	0.267692	0.174359
Continuity Correctionb	0.91712	1	0.338232
Likelihood Ratio	3.58268	1	0.0583849	0.181538	0.174359
Fisher's Exact Test				0.267692	0.174359
Linear-by-Linear Association	2.261c	1	0.13268	0.267692	0.174359	0.174359
N of Valid Cases	27
a. 2 cells (50.0%) have expected count less than 5. The minimum expected count is 1.33.
b. Computed only for a 2x2 table
c. The standardized statistic is 1.504.
d. For 2x2 crosstabulation, exact results are provided instead of Monte Carlo results.
Outcome * IL-7/Global Median
Crosstab
			IL-7/Global Median		Total
			1	2
Outcome	Survived	Count	11	7	18
		% within Outcome	0.611111	0.388889	1
	Deceased	Count	3	6	9
		% within Outcome	0.333333	0.666667	1
Total		Count	14	13	27
		% within Outcome	0.518519	0.481481	1
Chi-Square Testsd
	Value	df	Asymp. Sig. (2-sided)	Exact Sig. (2-sided)	Exact Sig. (1-sided)	Point Probability
Pearson Chi-Square	1.854a	1	0.173273	0.236461	0.170587
Continuity Correctionb	0.908654	1	0.340472
Likelihood Ratio	1.8787	1	0.170482	0.236461	0.170587
Fisher's Exact Test				0.236461	0.170587
Linear-by-Linear Association	1.786c	1	0.181449	0.236461	0.170587	0.133272
N of Valid Cases	27
a. 2 cells (50.0%) have expected count less than 5. The minimum expected count is 4.33.
b. Computed only for a 2x2 table
c. The standardized statistic is 1.336.
d. For 2x2 crosstabulation, exact results are provided instead of Monte Carlo results.
Outcome * IL-8/Global Median
Crosstab
			IL-8/Global Median		Total
			1	2
Outcome	Survived	Count	4	14	18
		% within Outcome	0.222222	0.777778	1
	Deceased	Count	0	9	9
		% within Outcome	0	1	1
Total		Count	4	23	27
		% within Outcome	0.148148	0.851852	1
Chi-Square Testsd
	Value	df	Asymp. Sig. (2-sided)	Exact Sig. (2-sided)	Exact Sig. (1-sided)	Point Probability
Pearson Chi-Square	2.348a	1	0.125458	0.267692	0.174359
Continuity Correctionb	0.91712	1	0.338232
Likelihood Ratio	3.58268	1	0.0583849	0.181538	0.174359
Fisher's Exact Test				0.267692	0.174359
Linear-by-Linear Association	2.261c	1	0.13268	0.267692	0.174359	0.174359
N of Valid Cases	27
a. 2 cells (50.0%) have expected count less than 5. The minimum expected count is 1.33.
b. Computed only for a 2x2 table
c. The standardized statistic is 1.504.
d. For 2x2 crosstabulation, exact results are provided instead of Monte Carlo results.
Outcome * IP-10/Global Median
Crosstab
			IP-10/Global Median		Total
			1	2
Outcome	Survived	Count	7	11	18
		% within Outcome	0.388889	0.611111	1
	Deceased	Count	2	7	9
		% within Outcome	0.222222	0.777778	1
Total		Count	9	18	27
		% within Outcome	0.333333	0.666667	1
Chi-Square Testsd
	Value	df	Asymp. Sig. (2-sided)	Exact Sig. (2-sided)	Exact Sig. (1-sided)	Point Probability
Pearson Chi-Square	.750a	1	0.386476	0.667285	0.338845
Continuity Correctionb	0.1875	1	0.665006
Likelihood Ratio	0.780108	1	0.377108	0.436944	0.338845
Fisher's Exact Test				0.667285	0.338845
Linear-by-Linear Association	.722c	1	0.395416	0.667285	0.338845	0.244444
N of Valid Cases	27
a. 1 cells (25.0%) have expected count less than 5. The minimum expected count is 3.00.
b. Computed only for a 2x2 table
c. The standardized statistic is .850.
d. For 2x2 crosstabulation, exact results are provided instead of Monte Carlo results.
Outcome * MCP-1/Global Median
Crosstab
			MCP-1/Global Median		Total
			1	2
Outcome	Survived	Count	7	11	18
		% within Outcome	0.388889	0.611111	1
	Deceased	Count	0	9	9
		% within Outcome	0	1	1
Total		Count	7	20	27
		% within Outcome	0.259259	0.740741	1
Chi-Square Testsd
	Value	df	Asymp. Sig. (2-sided)	Exact Sig. (2-sided)	Exact Sig. (1-sided)	Point Probability
Pearson Chi-Square	4.725a	1	0.0297272	0.0592885	0.0358366
Continuity Correctionb	2.91696	1	0.0876526
Likelihood Ratio	6.84621	1	0.00888294	0.0375798	0.0358366
Fisher's Exact Test				0.0592885	0.0358366
Linear-by-Linear Association	4.550c	1	0.0329187	0.0592885	0.0358366	0.0358366
N of Valid Cases	27
a. 2 cells (50.0%) have expected count less than 5. The minimum expected count is 2.33.
b. Computed only for a 2x2 table
c. The standardized statistic is 2.133.
d. For 2x2 crosstabulation, exact results are provided instead of Monte Carlo results.
Outcome * MIP-1a/Global Median
Crosstab
			MIP-1a/Global Median		Total
			1	2
Outcome	Survived	Count	7	11	18
		% within Outcome	0.388889	0.611111	1
	Deceased	Count	2	7	9
		% within Outcome	0.222222	0.777778	1
Total		Count	9	18	27
		% within Outcome	0.333333	0.666667	1
Chi-Square Testsd
	Value	df	Asymp. Sig. (2-sided)	Exact Sig. (2-sided)	Exact Sig. (1-sided)	Point Probability
Pearson Chi-Square	.750a	1	0.386476	0.667285	0.338845
Continuity Correctionb	0.1875	1	0.665006
Likelihood Ratio	0.780108	1	0.377108	0.436944	0.338845
Fisher's Exact Test				0.667285	0.338845
Linear-by-Linear Association	.722c	1	0.395416	0.667285	0.338845	0.244444
N of Valid Cases	27
a. 1 cells (25.0%) have expected count less than 5. The minimum expected count is 3.00.
b. Computed only for a 2x2 table
c. The standardized statistic is .850.
d. For 2x2 crosstabulation, exact results are provided instead of Monte Carlo results.
Outcome * MIP-1b/Global Median
Crosstab
			MIP-1b/Global Median		Total
			1	2
Outcome	Survived	Count	7	11	18
		% within Outcome	0.388889	0.611111	1
	Deceased	Count	1	8	9
		% within Outcome	0.111111	0.888889	1
Total		Count	8	19	27
		% within Outcome	0.296296	0.703704	1
Chi-Square Testsd
	Value	df	Asymp. Sig. (2-sided)	Exact Sig. (2-sided)	Exact Sig. (1-sided)	Point Probability
Pearson Chi-Square	2.220a	1	0.136198	0.201119	0.148722
Continuity Correctionb	1.08799	1	0.296916
Likelihood Ratio	2.47952	1	0.115337	0.201119	0.148722
Fisher's Exact Test				0.201119	0.148722
Linear-by-Linear Association	2.138c	1	0.143674	0.201119	0.148722	0.129012
N of Valid Cases	27
a. 1 cells (25.0%) have expected count less than 5. The minimum expected count is 2.67.
b. Computed only for a 2x2 table
c. The standardized statistic is 1.462.
d. For 2x2 crosstabulation, exact results are provided instead of Monte Carlo results.
Outcome * TNFa/Global Median
Crosstab
			TNFa/Global Median		Total
			1	2
Outcome	Survived	Count	6	12	18
		% within Outcome	0.333333	0.666667	1
	Deceased	Count	0	9	9
		% within Outcome	0	1	1
Total		Count	6	21	27
		% within Outcome	0.222222	0.777778	1
Chi-Square Testsd
	Value	df	Asymp. Sig. (2-sided)	Exact Sig. (2-sided)	Exact Sig. (1-sided)	Point Probability
Pearson Chi-Square	3.857a	1	0.0495346	0.135786	0.0627141
Continuity Correctionb	2.16964	1	0.140759
Likelihood Ratio	5.68962	1	0.0170655	0.0706598	0.0627141
Fisher's Exact Test				0.0706598	0.0627141
Linear-by-Linear Association	3.714c	1	0.0539487	0.135786	0.0627141	0.0627141
N of Valid Cases	27
a. 2 cells (50.0%) have expected count less than 5. The minimum expected count is 2.00.
b. Computed only for a 2x2 table
c. The standardized statistic is 1.927.
d. For 2x2 crosstabulation, exact results are provided instead of Monte Carlo results.
Outcome * VEGF/Global Median
Crosstab
			VEGF/Global Median		Total
			1	2
Outcome	Survived	Count	6	12	18
		% within Outcome	0.333333	0.666667	1
	Deceased	Count	3	6	9
		% within Outcome	0.333333	0.666667	1
Total		Count	9	18	27
		% within Outcome	0.333333	0.666667	1
Chi-Square Testsd
	Value	df	Asymp. Sig. (2-sided)	Exact Sig. (2-sided)	Exact Sig. (1-sided)	Point Probability
Pearson Chi-Square	.000a	1	1	1	0.661155
Continuity Correctionb	0	1	1
Likelihood Ratio	0	1	1	1	0.661155
Fisher's Exact Test				1	0.661155
Linear-by-Linear Association	.000c	1	1	1	0.661155	0.332715
N of Valid Cases	27
a. 1 cells (25.0%) have expected count less than 5. The minimum expected count is 3.00.
b. Computed only for a 2x2 table
c. The standardized statistic is .000.
d. For 2x2 crosstabulation, exact results are provided instead of Monte Carlo results.
